# Supplementary material for: Ecotyping of Anaplasma phagocytophilum from Wild Ungulates and Ticks Shows Circulation of Zoonotic Strains in Northeastern Italy
Source: Animals (Basel). 2021 Jan 26;11(2):310. doi: 10.3390/ani11020310 (PMC7911980; doi:10.3390/ani11020310)
Supplement: Supplementary file 1 [file animals-11-00310-s001.zip]

Archive with 7 entries (6 files):
- supplementary files/
- supplementary files/Table S2Accession numbers of new Italian A. phagocytophilum sequences deposited into GeneBank;.xlsx
- __MACOSX/supplementary files/._Table S2Accession numbers of new Italian A. phagocytophilum sequences deposited into GeneBank;.xlsx
- supplementary files/Table S1 List of representative sequence used for phylogenetic tree.xlsx
- __MACOSX/supplementary files/._Table S1 List of representative sequence used for phylogenetic tree.xlsx
- supplementary files/Figure S1 Phylogenetic tree of A. phagocytophilum strains.pdf
- __MACOSX/supplementary files/._Figure S1 Phylogenetic tree of A. phagocytophilum strains.pdf
