# Supplementary material for: Ecotyping of Anaplasma phagocytophilum from Wild Ungulates and Ticks Shows Circulation of Zoonotic Strains in Northeastern Italy
Source: Animals (Basel). 2021 Jan 26;11(2):310. doi: 10.3390/ani11020310 (PMC7911980; doi:10.3390/ani11020310)
Supplement: Supplementary file 1 [file animals-11-00310-s001.zip › supplementary files/Table S2Accession numbers of new Italian A. phagocytophilum sequences deposited into GeneBank;.xlsx]

## Sheet: Foglio1
Accesion number	Sample ID	Nation	Area	Species	Ecotype
MT473495	Z1E	Italy	FVG region	I. ricinus (from roe deer)	2
MT473472	Z3A	Italy	FVG region	I. ricinus (from roe deer)	2
MT473473	Z5F	Italy	FVG region	I. ricinus (from roe deer)	2
MT473440	L6	Italy	FVG region	Roe deer	2
MT473441	L11	Italy	FVG region	Roe deer	1
MT473442	L14	Italy	FVG region	Roe deer	2
MT473474	Z14B	Italy	FVG region	I. ricinus (from roe deer)	1
MT473475	Z18C	Italy	FVG region	I. ricinus (from roe deer)	2
MT473476	Z19A	Italy	FVG region	I. ricinus (from roe deer)	2
MT473477	Z19C	Italy	FVG region	I. ricinus (from roe deer)	2
MT473496	L21	Italy	FVG region	Roe deer	2
MT473443	L26	Italy	FVG region	Red deer	1
MT473478	Z34	Italy	FVG region	I. ricinus (from roe deer)	2
MT473444	L35	Italy	FVG region	Roe deer	2
MT473445	L39	Italy	FVG region	Roe deer	1
MT473446	L40	Italy	FVG region	Red deer	1
MT473447	L42	Italy	FVG region	Red deer	1
MT473448	L43	Italy	FVG region	Roe deer	2
MT473449	L51	Italy	FVG region	Roe deer	1
MT473450	L54	Italy	FVG region	Red deer	1
MT473471	L57AS	Italy	FVG region	Roe deer	2
MT473451	L60	Italy	FVG region	Mouflon	1
MT473452	L62	Italy	FVG region	Red deer	1
MT473453	L64	Italy	FVG region	Red deer	1
MT473454	L65	Italy	FVG region	Roe deer	2
MT473455	L67	Italy	FVG region	Roe deer	2
MT473456	L70	Italy	FVG region	Roe deer	2
MT473457	L71	Italy	FVG region	Red deer	1
MT473458	L74	Italy	FVG region	Red deer	1
MT473459	L75	Italy	FVG region	Red deer	1
MT473460	L77	Italy	FVG region	Roe deer	2
MT473461	L81	Italy	FVG region	Red deer	1
MT473462	L82	Italy	FVG region	Roe deer	2
MT473463	L85	Italy	FVG region	Roe deer	2
MT473464	L87	Italy	FVG region	Roe deer	1
MT473465	L88	Italy	FVG region	Roe deer	2
MT473466	L89	Italy	FVG region	Roe deer	2
MT473467	L91	Italy	FVG region	Roe deer	2
MT473468	L92	Italy	FVG region	Chamois	1
MT473469	L94	Italy	FVG region	Roe deer	1
MT473470	L101	Italy	FVG region	Mouflon	1
MT473480	BL1	Italy	Veneto region	Red deer	1
MT473481	BL2	Italy	Veneto region	Red deer	1
MT473482	BL12	Italy	Veneto region	Wild boar	1
MT473483	BL16	Italy	Veneto region	Roe deer	2
MT473484	BL21	Italy	Veneto region	Red deer	1
MT473485	BL25	Italy	Veneto region	Roe deer	1
MT473486	BL26	Italy	Veneto region	Roe deer	2
MT473487	BL28	Italy	Veneto region	Roe deer	2
MT473488	BL29	Italy	Veneto region	Roe deer	2
MT473489	BL35	Italy	Veneto region	Roe deer	2
MT473490	BL54	Italy	Veneto region	Red deer	1
MT473479	ZBL55A	Italy	Veneto region	I. ricinus (from red deer)	1
MT473491	BL59	Italy	Veneto region	Red deer	1
MT473492	BL62	Italy	Veneto region	Red deer	1
MT473493	BL63	Italy	Veneto region	Red deer	1
MT473494	BL68	Italy	Veneto region	Mouflon	1
