# Supplementary material for: Ecotyping of Anaplasma phagocytophilum from Wild Ungulates and Ticks Shows Circulation of Zoonotic Strains in Northeastern Italy
Source: Animals (Basel). 2021 Jan 26;11(2):310. doi: 10.3390/ani11020310 (PMC7911980; doi:10.3390/ani11020310)
Supplement: Supplementary file 1 [file animals-11-00310-s001.zip › supplementary files/Table S1 List of representative sequence used for phylogenetic tree.xlsx]

## Sheet: Foglio1
Haplotype	Included sequences
Haplotype 0	Cow4738_Bos_taurus_Netherlands_Europe_ET_I_1_366(Representative sequence)
	KJ832474_Bos_taurus_France_Europe_ET_I_1_366
	EU381151_Canis_familiaris_Slovenia_Europe_ET_I_1_366
	JN656294_Canis_familiaris_Germany_Europe_ET_I_1_366
	ReljaDogS_Canis_familiaris_Croatia_Europe_ET_I_1_366
	KU712092_Canis_familiaris_Germany_Europe_ET_I_1_366
	KU712091_Canis_familiaris_Slovenia_Europe_ET_I_1_366
	ReljaDog28_Canis_familiaris_Croatia_Europe_ET_I_1_366
	KU712087_Canis_familiaris_Albania_Europe_ET_I_1_366
	KU712088_Canis_familiaris_Albania_Europe_ET_I_1_366
	ReljaDog228_Canis_familiaris_Croatia_Europe_ET_I_1_366
	KU712089_Canis_familiaris_Albania_Europe_ET_I_1_366
	GQ452227_Capra_aegagrus_Switzerland_Europe_ET_I_1_366
	AF478558_Capreolus_capreolus_Slovenia_Europe_ET_I_1_366
	ReljaDeerSJ3_Capreolus_capreolus_Croatia_Europe_ET_I_1_366
	ReljaDeerSJ8_Capreolus_capreolus_Croatia_Europe_ET_I_1_366
	ReljaDeerSJ24_Capreolus_capreolus_Croatia_Europe_ET_I_1_366
	ReljaDeerSJ41_Capreolus_capreolus_Croatia_Europe_ET_I_1_366
	ReljaDeerSJ40_Capreolus_capreolus_Croatia_Europe_ET_I_1_366
	ReljaDeerSJ1_Capreolus_capreolus_Croatia_Europe_ET_I_1_366
	ReljaDeerSJ122_Cervus_elaphus_Croatia_Europe_ET_I_1_366
	NW92xf8_Cervus_elaphus_Norway_Europe_ET_I_1_366
	EHV215_Cervus_elaphus_Netherlands_Europe_ET_I_1_366
	JF893919_Equus_caballus_Germany_Europe_ET_I_1_366
	HorseNL11_Equus_caballus_Netherlands_Europe_ET_I_1_366
	JN571164_Erinaceus_europaeus_Germany_Europe_ET_I_1_366
	KU712133_Erinaceus_europaeus_Germany_Europe_ET_I_1_366
	49_EE_Erinaceus_europaeus_Czech_Republic_Europe_ET_I_1_366
	34_EE_Erinaceus_europaeus_Czech_Republic_Europe_ET_I_1_366
	47_EE_Erinaceus_europaeus_Czech_Republic_Europe_ET_I_1_366
	24_EE_Erinaceus_europaeus_Czech_Republic_Europe_ET_I_1_366
	32_EE_Erinaceus_europaeus_Czech_Republic_Europe_ET_I_1_366
	Sandor_Roadkill_E9_Erinaceus_roumanicus_Hungary_Europe_ET_I_1_366
	KF803998_Erinaceus_roumanicus_Hungary_Europe_ET_I_1_366
	hungL93_Erinaceus_roumanicus_Hungary_Europe_ET_I_1_366
	hungL96_Erinaceus_roumanicus_Hungary_Europe_ET_I_1_366
	hungL91_Erinaceus_roumanicus_Hungary_Europe_ET_I_1_366
	hungL81_Erinaceus_roumanicus_Hungary_Europe_ET_I_1_366
	hungL82_Erinaceus_roumanicus_Hungary_Europe_ET_I_1_366
	hungL80_Erinaceus_roumanicus_Hungary_Europe_ET_I_1_366
	hungL76_Erinaceus_roumanicus_Hungary_Europe_ET_I_1_366
	hungL78_Erinaceus_roumanicus_Hungary_Europe_ET_I_1_366
	hungL74_Erinaceus_roumanicus_Hungary_Europe_ET_I_1_366
	hungL7_Erinaceus_roumanicus_Hungary_Europe_ET_I_1_366
	hungL68_Erinaceus_roumanicus_Hungary_Europe_ET_I_1_366
	hungL60_Erinaceus_roumanicus_Hungary_Europe_ET_I_1_366
	hungL57_Erinaceus_roumanicus_Hungary_Europe_ET_I_1_366
	hungL58_Erinaceus_roumanicus_Hungary_Europe_ET_I_1_366
	hungL38_Erinaceus_roumanicus_Hungary_Europe_ET_I_1_366
	hungL36_Erinaceus_roumanicus_Hungary_Europe_ET_I_1_366
	hungL35_Erinaceus_roumanicus_Hungary_Europe_ET_I_1_366
	hungL176_Erinaceus_roumanicus_Hungary_Europe_ET_I_1_366
	hungL171_Erinaceus_roumanicus_Hungary_Europe_ET_I_1_366
	hungL175_Erinaceus_roumanicus_Hungary_Europe_ET_I_1_366
	hungL166_Erinaceus_roumanicus_Hungary_Europe_ET_I_1_366
	hungL165_Erinaceus_roumanicus_Hungary_Europe_ET_I_1_366
	hungL162dot2_Erinaceus_roumanicus_Hungary_Europe_ET_I_1_366
	hungL156_Erinaceus_roumanicus_Hungary_Europe_ET_I_1_366
	hungL157_Erinaceus_roumanicus_Hungary_Europe_ET_I_1_366
	hungL149_Erinaceus_roumanicus_Hungary_Europe_ET_I_1_366
	hungL151_Erinaceus_roumanicus_Hungary_Europe_ET_I_1_366
	hungL14_Erinaceus_roumanicus_Hungary_Europe_ET_I_1_366
	hungL144_Erinaceus_roumanicus_Hungary_Europe_ET_I_1_366
	hungL147_Erinaceus_roumanicus_Hungary_Europe_ET_I_1_366
	hungL13_Erinaceus_roumanicus_Hungary_Europe_ET_I_1_366
	hung9on18_Erinaceus_roumanicus_Hungary_Europe_ET_I_1_366
	hung9on19_Erinaceus_roumanicus_Hungary_Europe_ET_I_1_366
	hung9on12_Erinaceus_roumanicus_Hungary_Europe_ET_I_1_366
	hung9on14dot1_Erinaceus_roumanicus_Hungary_Europe_ET_I_1_366
	hung7on35_Erinaceus_roumanicus_Hungary_Europe_ET_I_1_366
	hung7on32_Erinaceus_roumanicus_Hungary_Europe_ET_I_1_366
	hung2on9_Erinaceus_roumanicus_Hungary_Europe_ET_I_1_366
	hung5on5_Erinaceus_roumanicus_Hungary_Europe_ET_I_1_366
	hung4on6_Erinaceus_roumanicus_Hungary_Europe_ET_I_1_366
	hung1on7dot2_Erinaceus_roumanicus_Hungary_Europe_ET_I_1_366
	hung1on7dot1_Erinaceus_roumanicus_Hungary_Europe_ET_I_1_366
	hung1on21_Erinaceus_roumanicus_Hungary_Europe_ET_I_1_366
	hung1on11_Erinaceus_roumanicus_Hungary_Europe_ET_I_1_366
	hung1on13_Erinaceus_roumanicus_Hungary_Europe_ET_I_1_366
	hung15on6_Erinaceus_roumanicus_Hungary_Europe_ET_I_1_366
	hung12on9_Erinaceus_roumanicus_Hungary_Europe_ET_I_1_366
	hung10on22TD_Erinaceus_roumanicus_Hungary_Europe_ET_I_1_366
	hung10on22_Erinaceus_roumanicus_Hungary_Europe_ET_I_1_366
	7_ER_Erinaceus_roumanicus_Czech_Republic_Europe_ET_I_1_366
	5ER_Erinaceus_roumanicus_Czech_Republic_Europe_ET_I_1_366
	46_ER9_Erinaceus_roumanicus_Czech_Republic_Europe_ET_I_1_366
	48_ER_Erinaceus_roumanicus_Czech_Republic_Europe_ET_I_1_366
	4_ER_Erinaceus_roumanicus_Czech_Republic_Europe_ET_I_1_366
	17_ER8_Erinaceus_roumanicus_Czech_Republic_Europe_ET_I_1_366
	2_ER_Erinaceus_roumanicus_Czech_Republic_Europe_ET_I_1_366
	45_EE_Erinaceus_roumanicus_Czech_Republic_Europe_ET_I_1_366
	Sandor_Roaskill_E11_Erinaceus_roumanicus_Hungary_Europe_ET_I_1_366
	Sandor_Roadkill_E66_Erinaceus_roumanicus_Hungary_Europe_ET_I_1_366
	Sandor_Roadkill_E5_Erinaceus_roumanicus_Hungary_Europe_ET_I_1_366
	Sandor_Roadkill_E7_Erinaceus_roumanicus_Hungary_Europe_ET_I_1_366
	14_ER_Erinaceus_roumanicus_Czech_Republic_Europe_ET_I_1_366
	Sandor_Roadkill_E33_Erinaceus_roumanicus_Hungary_Europe_ET_I_1_366
	LTO6052_Homo_sapiens_Netherlands_Europe_ET_I_1_366
	Sandor_Roadkill_C2_Ixodes_acuminatus_Hungary_Europe_ET_I_1_366
	Sandor_Roadkill_C89_Ixodes_acuminatus_Hungary_Europe_ET_I_1_366
	Sandor_Roadkill_C122_Ixodes_acuminatus_Hungary_Europe_ET_I_1_366
	Sandor_Roadkill_C77_Ixodes_hexagonus_Hungary_Europe_ET_I_1_366
	HedghogTick33_Ixodes_hexagonus_(on_Erinecaus_europaeus)_Netherlands_Europe_ET_I_1_366
	HedghogTick25_Ixodes_hexagonus_(on_Erinecaus_europaeus)_Netherlands_Europe_ET_I_1_366
	HedghogTick26_Ixodes_hexagonus_(on_Erinecaus_europaeus)_Netherlands_Europe_ET_I_1_366
	HedghogTick32_Ixodes_hexagonus_(on_Erinecaus_europaeus)_Netherlands_Europe_ET_I_1_366
	HedghogIhexagonus72_Ixodes_hexagonus_(on_Erinecaus_europaeus)_Netherlands_Europe_ET_I_1_366
	HedghogTick24_Ixodes_hexagonus_(on_Erinecaus_europaeus)_Netherlands_Europe_ET_I_1_366
	HH1202_Ixodes_hexagonus_(on_Erinecaus_europaeus)_Belgium_Europe_ET_I_1_366
	HH673_Ixodes_hexagonus_(on_Erinecaus_europaeus)_Belgium_Europe_ET_I_1_366
	HH690_Ixodes_hexagonus_(on_Erinecaus_europaeus)_Belgium_Europe_ET_I_1_366
	HH795_Ixodes_hexagonus_(on_Erinecaus_europaeus)_Belgium_Europe_ET_I_1_366
	HH828_Ixodes_hexagonus_(on_Erinecaus_europaeus)_Belgium_Europe_ET_I_1_366
	HH1200_Ixodes_hexagonus_(on_Erinecaus_europaeus)_Belgium_Europe_ET_I_1_366
	HH235_Ixodes_hexagonus_(on_Erinecaus_europaeus)_Belgium_Europe_ET_I_1_366
	HH551_Ixodes_hexagonus_(on_Erinecaus_europaeus)_Belgium_Europe_ET_I_1_366
	HH689_Ixodes_hexagonus_(on_Erinecaus_europaeus)_Belgium_Europe_ET_I_1_366
	HH722_Ixodes_hexagonus_(on_Erinecaus_europaeus)_Belgium_Europe_ET_I_1_366
	HH823_Ixodes_hexagonus_(on_Erinecaus_europaeus)_Belgium_Europe_ET_I_1_366
	HH108_Ixodes_hexagonus_(on_Erinecaus_europaeus)_Belgium_Europe_ET_I_1_366
	HH608_Ixodes_hexagonus_(on_Erinecaus_europaeus)_Belgium_Europe_ET_I_1_366
	HH720_Ixodes_hexagonus_(on_Erinecaus_europaeus)_Belgium_Europe_ET_I_1_366
	HH563_Ixodes_hexagonus_(on_Erinecaus_europaeus)_Belgium_Europe_ET_I_1_366
	HH579_Ixodes_hexagonus_(on_Erinecaus_europaeus)_Belgium_Europe_ET_I_1_366
	HH672_Ixodes_hexagonus_(on_Erinecaus_europaeus)_Belgium_Europe_ET_I_1_366
	HH675_Ixodes_hexagonus_(on_Erinecaus_europaeus)_Belgium_Europe_ET_I_1_366
	HH704_Ixodes_hexagonus_(on_Erinecaus_europaeus)_Belgium_Europe_ET_I_1_366
	HH712_Ixodes_hexagonus_(on_Erinecaus_europaeus)_Belgium_Europe_ET_I_1_366
	HH714_Ixodes_hexagonus_(on_Erinecaus_europaeus)_Belgium_Europe_ET_I_1_366
	HH554_Ixodes_hexagonus_(on_Erinecaus_europaeus)_Belgium_Europe_ET_I_1_366
	HH193_Ixodes_hexagonus_(on_Erinecaus_europaeus)_Belgium_Europe_ET_I_1_366
	HH609_Ixodes_hexagonus_(on_Erinecaus_europaeus)_Belgium_Europe_ET_I_1_366
	HH191_Ixodes_hexagonus_(on_Erinecaus_europaeus)_Belgium_Europe_ET_I_1_366
	HH192_Ixodes_hexagonus_(on_Erinecaus_europaeus)_Belgium_Europe_ET_I_1_366
	HH460_Ixodes_hexagonus_(on_Erinecaus_europaeus)_Belgium_Europe_ET_I_1_366
	HH480_Ixodes_hexagonus_(on_Erinecaus_europaeus)_Belgium_Europe_ET_I_1_366
	HH562_Ixodes_hexagonus_(on_Erinecaus_europaeus)_Belgium_Europe_ET_I_1_366
	HH674_Ixodes_hexagonus_(on_Erinecaus_europaeus)_Belgium_Europe_ET_I_1_366
	MartersBelgieticks216_Ixodes_hexagonus_(on_Mustela_putorius)_Belgium_Europe_ET_I_1_366
	MartersBelgieticks849_Ixodes_hexagonus_(on_Mustela_putorius)_Belgium_Europe_ET_I_1_366
	ZH_6EGIII70_Ixodes_ricinus_Germany_Europe_ET_I_1_366
	ZH_125EGIII63_Ixodes_ricinus_Germany_Europe_ET_I_1_366
	Zuz26_Ixodes_ricinus_Czech_Republic_Europe_ET_I_1_366
	ZH_126NA33_Ixodes_ricinus_Germany_Europe_ET_I_1_366
	Zuz52_Ixodes_ricinus_Czech_Republic_Europe_ET_I_1_366
	266_Ixodes_ricinus_Hungary_Europe_ET_I_1_366
	254_Ixodes_ricinus_Hungary_Europe_ET_I_1_366
	RJ5677_Ixodes_ricinus_Netherlands_Europe_ET_I_1_366
	229_Ixodes_ricinus_Hungary_Europe_ET_I_1_366
	252_Ixodes_ricinus_Hungary_Europe_ET_I_1_366
	RJ7611_Ixodes_ricinus_Netherlands_Europe_ET_I_1_366
	253_Ixodes_ricinus_Hungary_Europe_ET_I_1_366
	RJ6953_Ixodes_ricinus_Netherlands_Europe_ET_I_1_366
	246_Ixodes_ricinus_Hungary_Europe_ET_I_1_366
	RJ6419_Ixodes_ricinus_Netherlands_Europe_ET_I_1_366
	247_Ixodes_ricinus_Hungary_Europe_ET_I_1_366
	248_Ixodes_ricinus_Hungary_Europe_ET_I_1_366
	RJ3565_Ixodes_ricinus_Netherlands_Europe_ET_I_1_366
	RJ3969_Ixodes_ricinus_Netherlands_Europe_ET_I_1_366
	243_Ixodes_ricinus_Hungary_Europe_ET_I_1_366
	244_Ixodes_ricinus_Hungary_Europe_ET_I_1_366
	245_Ixodes_ricinus_Hungary_Europe_ET_I_1_366
	RJ2274_Ixodes_ricinus_Netherlands_Europe_ET_I_1_366
	RJ3089_Ixodes_ricinus_Netherlands_Europe_ET_I_1_366
	Sandor_Roadkill_C72_Ixodes_ricinus_Hungary_Europe_ET_I_1_366
	LT105_Ixodes_ricinus_Italy_Europe_ET_I_1_366
	265_Ixodes_ricinus_Hungary_Europe_ET_I_1_366
	Zuz38_Ixodes_ricinus_Czech_Republic_Europe_ET_I_1_366
	Sandor_Roadkill_C4_Ixodes_ricinus_Hungary_Europe_ET_I_1_366
	Zuz4_Ixodes_ricinus_Czech_Republic_Europe_ET_I_1_366
	Zuz32_Ixodes_ricinus_Czech_Republic_Europe_ET_I_1_366
	Zuz37_Ixodes_ricinus_Czech_Republic_Europe_ET_I_1_366
	Zuz62_Ixodes_ricinus_Czech_Republic_Europe_ET_I_1_366
	Zuz65_Ixodes_ricinus_Czech_Republic_Europe_ET_I_1_366
	Zuz73_Ixodes_ricinus_Czech_Republic_Europe_ET_I_1_366
	Zuz78_Ixodes_ricinus_Czech_Republic_Europe_ET_I_1_366
	Zuz79_Ixodes_ricinus_Czech_Republic_Europe_ET_I_1_366
	Zuz28_Ixodes_ricinus_Czech_Republic_Europe_ET_I_1_366
	Zuz29_Ixodes_ricinus_Czech_Republic_Europe_ET_I_1_366
	Zuz33_Ixodes_ricinus_Czech_Republic_Europe_ET_I_1_366
	Zuz45_Ixodes_ricinus_Czech_Republic_Europe_ET_I_1_366
	Zuz47_Ixodes_ricinus_Czech_Republic_Europe_ET_I_1_366
	ZH_124DA62_Ixodes_ricinus_Germany_Europe_ET_I_1_366
	262_Ixodes_ricinus_Hungary_Europe_ET_I_1_366
	Zuz2_Ixodes_ricinus_Czech_Republic_Europe_ET_I_1_366
	Zuz8_Ixodes_ricinus_Czech_Republic_Europe_ET_I_1_366
	Zuz9_Ixodes_ricinus_Czech_Republic_Europe_ET_I_1_366
	Zuz14_Ixodes_ricinus_Czech_Republic_Europe_ET_I_1_366
	ZH126EGIII52_Ixodes_ricinus_Germany_Europe_ET_I_1_366
	ZH126NA51_Ixodes_ricinus_Germany_Europe_ET_I_1_366
	ZH126NA140_Ixodes_ricinus_Germany_Europe_ET_I_1_366
	ZH126EGA96_Ixodes_ricinus_Germany_Europe_ET_I_1_366
	ZH126EGIII35_Ixodes_ricinus_Germany_Europe_ET_I_1_366
	ZH125NA133_Ixodes_ricinus_Germany_Europe_ET_I_1_366
	ZH126EGA114_Ixodes_ricinus_Germany_Europe_ET_I_1_366
	ZH124DIII29_Ixodes_ricinus_Germany_Europe_ET_I_1_366
	ZH126DII52_Ixodes_ricinus_Germany_Europe_ET_I_1_366
	AY281823_Ixodes_ricinus_Germany_Europe_ET_I_1_366
	ZH125NA67_Ixodes_ricinus_Germany_Europe_ET_I_1_366
	ZH125NA70_Ixodes_ricinus_Germany_Europe_ET_I_1_366
	ZH125EGIII74_Ixodes_ricinus_Germany_Europe_ET_I_1_366
	ZH5EGII53_Ixodes_ricinus_Germany_Europe_ET_I_1_366
	ZH125DI68_Ixodes_ricinus_Germany_Europe_ET_I_1_366
	ZH6DII134_Ixodes_ricinus_Germany_Europe_ET_I_1_366
	ZH125DI55_Ixodes_ricinus_Germany_Europe_ET_I_1_366
	ZH124DI7_Ixodes_ricinus_Germany_Europe_ET_I_1_366
	ZH4DI38_Ixodes_ricinus_Germany_Europe_ET_I_1_366
	ZH124DA66_Ixodes_ricinus_Germany_Europe_ET_I_1_366
	ZH124DA120_Ixodes_ricinus_Germany_Europe_ET_I_1_366
	ZH5NA134_Ixodes_ricinus_Germany_Europe_ET_I_1_366
	ZH126DA121_Ixodes_ricinus_Germany_Europe_ET_I_1_366
	ZH4DI36_Ixodes_ricinus_Germany_Europe_ET_I_1_366
	ZH124DA118_Ixodes_ricinus_Germany_Europe_ET_I_1_366
	ZH5DI90_Ixodes_ricinus_Germany_Europe_ET_I_1_366
	ZH125EGIII62_Ixodes_ricinus_Germany_Europe_ET_I_1_366
	ZH5DI85_Ixodes_ricinus_Germany_Europe_ET_I_1_366
	ZH125DI53_Ixodes_ricinus_Germany_Europe_ET_I_1_366
	ZH6DII103_Ixodes_ricinus_Germany_Europe_ET_I_1_366
	ZH126DI12_Ixodes_ricinus_Germany_Europe_ET_I_1_366
	ZH124DI4_Ixodes_ricinus_Germany_Europe_ET_I_1_366
	ZH124DA117_Ixodes_ricinus_Germany_Europe_ET_I_1_366
	ZH125EGIII44_Ixodes_ricinus_Germany_Europe_ET_I_1_366
	ZH126DA107_Ixodes_ricinus_Germany_Europe_ET_I_1_366
	ZH4DI22_Ixodes_ricinus_Germany_Europe_ET_I_1_366
	ZH124DA58_Ixodes_ricinus_Germany_Europe_ET_I_1_366
	ZH5DI35_Ixodes_ricinus_Germany_Europe_ET_I_1_366
	ZH125DI32_Ixodes_ricinus_Germany_Europe_ET_I_1_366
	ZH6DI31_Ixodes_ricinus_Germany_Europe_ET_I_1_366
	ZH126DI5_Ixodes_ricinus_Germany_Europe_ET_I_1_366
	ZH124EGA181_Ixodes_ricinus_Germany_Europe_ET_I_1_366
	ZH124EGA44_Ixodes_ricinus_Germany_Europe_ET_I_1_366
	ZH6DI25_Ixodes_ricinus_Germany_Europe_ET_I_1_366
	ZH126DIII67_Ixodes_ricinus_Germany_Europe_ET_I_1_366
	ZH4NA136_Ixodes_ricinus_Germany_Europe_ET_I_1_366
	ZH124DA56_Ixodes_ricinus_Germany_Europe_ET_I_1_366
	ZH124DA113_Ixodes_ricinus_Germany_Europe_ET_I_1_366
	ZH4DIII250_Ixodes_ricinus_Germany_Europe_ET_I_1_366
	ZH124DA111_Ixodes_ricinus_Germany_Europe_ET_I_1_366
	ZH5DI21_Ixodes_ricinus_Germany_Europe_ET_I_1_366
	ZH125DI21_Ixodes_ricinus_Germany_Europe_ET_I_1_366
	HQ629908_Ixodes_ricinus_Russia_Europe_ET_I_1_366
	ZH125DI17_Ixodes_ricinus_Germany_Europe_ET_I_1_366
	242_Ixodes_ricinus_Hungary_Europe_ET_I_1_366
	ZH124DA52_Ixodes_ricinus_Germany_Europe_ET_I_1_366
	ZH5DI15_Ixodes_ricinus_Germany_Europe_ET_I_1_366
	241_Ixodes_ricinus_Hungary_Europe_ET_I_1_366
	AY281826_Ixodes_ricinus_Germany_Europe_ET_I_1_366
	ZH126DIII62_Ixodes_ricinus_Germany_Europe_ET_I_1_366
	260_Ixodes_ricinus_Hungary_Europe_ET_I_1_366
	ZH126DIII60_Ixodes_ricinus_Germany_Europe_ET_I_1_366
	ZH124DA101_Ixodes_ricinus_Germany_Europe_ET_I_1_366
	AY281829_Ixodes_ricinus_Germany_Europe_ET_I_1_366
	ZH124DA100_Ixodes_ricinus_Germany_Europe_ET_I_1_366
	GU827116_Ixodes_ricinus_Luxembourg_Europe_ET_I_1_366
	ZH5DI8_Ixodes_ricinus_Germany_Europe_ET_I_1_366
	ZH125EGA204_Ixodes_ricinus_Germany_Europe_ET_I_1_366
	ZH125EGA203_Ixodes_ricinus_Germany_Europe_ET_I_1_366
	ZH126DIII58_Ixodes_ricinus_Germany_Europe_ET_I_1_366
	ZH124DA50_Ixodes_ricinus_Germany_Europe_ET_I_1_366
	ZH4DI105_Ixodes_ricinus_Germany_Europe_ET_I_1_366
	261_Ixodes_ricinus_Hungary_Europe_ET_I_1_366
	ZHN281FT3_Ixodes_ricinus_Slovakia_Europe_ET_I_1_366
	ZH4EGIII30_Ixodes_ricinus_Germany_Europe_ET_I_1_366
	ZH124DIII36_Ixodes_ricinus_Germany_Europe_ET_I_1_366
	ZH4DI95_Ixodes_ricinus_Germany_Europe_ET_I_1_366
	ZH124DA68_Ixodes_ricinus_Germany_Europe_ET_I_1_366
	ZHN142F_Ixodes_ricinus_Slovakia_Europe_ET_I_1_366
	ZHN213B_Ixodes_ricinus_Slovakia_Europe_ET_I_1_366
	ZHN221B_Ixodes_ricinus_Slovakia_Europe_ET_I_1_366
	ZHN235FT3_Ixodes_ricinus_Slovakia_Europe_ET_I_1_366
	ZHN21BT3_Ixodes_ricinus_Slovakia_Europe_ET_I_1_366
	ZHN22BT3_Ixodes_ricinus_Slovakia_Europe_ET_I_1_366
	ZHN28BT3_Ixodes_ricinus_Slovakia_Europe_ET_I_1_366
	ZHN32BT3_Ixodes_ricinus_Slovakia_Europe_ET_I_1_366
	ZHN67FT3_Ixodes_ricinus_Slovakia_Europe_ET_I_1_366
	ZHM281B_Ixodes_ricinus_Slovakia_Europe_ET_I_1_366
	ZHM287B_Ixodes_ricinus_Slovakia_Europe_ET_I_1_366
	ZHM304B_Ixodes_ricinus_Slovakia_Europe_ET_I_1_366
	ZHM313B_Ixodes_ricinus_Slovakia_Europe_ET_I_1_366
	ZHN20BT3_Ixodes_ricinus_Slovakia_Europe_ET_I_1_366
	ZHM269B_Ixodes_ricinus_Slovakia_Europe_ET_I_1_366
	ZHM270B_Ixodes_ricinus_Slovakia_Europe_ET_I_1_366
	ZHM279B_Ixodes_ricinus_Slovakia_Europe_ET_I_1_366
	264_Ixodes_ricinus_Hungary_Europe_ET_I_1_366
	ZHM144B_Ixodes_ricinus_Slovakia_Europe_ET_I_1_366
	ZHM177B_Ixodes_ricinus_Slovakia_Europe_ET_I_1_366
	ZHM198B_Ixodes_ricinus_Slovakia_Europe_ET_I_1_366
	ZHM66F_Ixodes_ricinus_Slovakia_Europe_ET_I_1_366
	ZHM94B_Ixodes_ricinus_Slovakia_Europe_ET_I_1_366
	ZHM76BT3_Ixodes_ricinus_Slovakia_Europe_ET_I_1_366
	ZHM86BT3_Ixodes_ricinus_Slovakia_Europe_ET_I_1_366
	ZHM121B_Ixodes_ricinus_Slovakia_Europe_ET_I_1_366
	235_Ixodes_ricinus_Hungary_Europe_ET_I_1_366
	236_Ixodes_ricinus_Hungary_Europe_ET_I_1_366
	ZHM63BT3_Ixodes_ricinus_Slovakia_Europe_ET_I_1_366
	ZHM65BT3_Ixodes_ricinus_Slovakia_Europe_ET_I_1_366
	ZHM28B_Ixodes_ricinus_Slovakia_Europe_ET_I_1_366
	ZHM35F_Ixodes_ricinus_Slovakia_Europe_ET_I_1_366
	ZHM37F_Ixodes_ricinus_Slovakia_Europe_ET_I_1_366
	ZHM39F_Ixodes_ricinus_Slovakia_Europe_ET_I_1_366
	ZHM39FT3_Ixodes_ricinus_Slovakia_Europe_ET_I_1_366
	ZHM24B_Ixodes_ricinus_Slovakia_Europe_ET_I_1_366
	234_Ixodes_ricinus_Hungary_Europe_ET_I_1_366
	ZHM10FT3_Ixodes_ricinus_Slovakia_Europe_ET_I_1_366
	ZHM20BT1_Ixodes_ricinus_Slovakia_Europe_ET_I_1_366
	ZHM20BT3_Ixodes_ricinus_Slovakia_Europe_ET_I_1_366
	ZHF263B_Ixodes_ricinus_Slovakia_Europe_ET_I_1_366
	ZHF273B_Ixodes_ricinus_Slovakia_Europe_ET_I_1_366
	ZHF276B_Ixodes_ricinus_Slovakia_Europe_ET_I_1_366
	ZHM8BT1_Ixodes_ricinus_Slovakia_Europe_ET_I_1_366
	ZHF143B_Ixodes_ricinus_Slovakia_Europe_ET_I_1_366
	233_Ixodes_ricinus_Hungary_Europe_ET_I_1_366
	ZHF170B_Ixodes_ricinus_Slovakia_Europe_ET_I_1_366
	ZHF174B_Ixodes_ricinus_Slovakia_Europe_ET_I_1_366
	232_Ixodes_ricinus_Hungary_Europe_ET_I_1_366
	ZHF96B_Ixodes_ricinus_Slovakia_Europe_ET_I_1_366
	ZHF121B_Ixodes_ricinus_Slovakia_Europe_ET_I_1_366
	ZHF123B_Ixodes_ricinus_Slovakia_Europe_ET_I_1_366
	ZHF130B_Ixodes_ricinus_Slovakia_Europe_ET_I_1_366
	ZHF88F_Ixodes_ricinus_Slovakia_Europe_ET_I_1_366
	ZHF90BT2_Ixodes_ricinus_Slovakia_Europe_ET_I_1_366
	ZHF104B_Ixodes_ricinus_Slovakia_Europe_ET_I_1_366
	ZHF74BT3_Ixodes_ricinus_Slovakia_Europe_ET_I_1_366
	ZHF76BT3_Ixodes_ricinus_Slovakia_Europe_ET_I_1_366
	231_Ixodes_ricinus_Hungary_Europe_ET_I_1_366
	ZHF84B_Ixodes_ricinus_Slovakia_Europe_ET_I_1_366
	ZHF13BT3_Ixodes_ricinus_Slovakia_Europe_ET_I_1_366
	ZHF18BT3_Ixodes_ricinus_Slovakia_Europe_ET_I_1_366
	ZHF35FT3_Ixodes_ricinus_Slovakia_Europe_ET_I_1_366
	ZHF38BT3_Ixodes_ricinus_Slovakia_Europe_ET_I_1_366
	ZHF46BT3_Ixodes_ricinus_Slovakia_Europe_ET_I_1_366
	ZHF63BT2_Ixodes_ricinus_Slovakia_Europe_ET_I_1_366
	230_Ixodes_ricinus_Hungary_Europe_ET_I_1_366
	ZHM67F_Ixodes_ricinus_Slovakia_Europe_ET_I_1_366
	ZHM104F_Ixodes_ricinus_Slovakia_Europe_ET_I_1_366
	240_Ixodes_ricinus_Hungary_Europe_ET_I_1_366
	ZHF10FT3_Ixodes_ricinus_Slovakia_Europe_ET_I_1_366
	BerkensTick29_Ixodes_ricinus_Netherlands_Europe_ET_I_1_366
	NW59xh1_Ixodes_ricinus_Norway_Europe_ET_I_1_366
	NW40xa8_Ixodes_ricinus_Norway_Europe_ET_I_1_366
	238_Ixodes_ricinus_Hungary_Europe_ET_I_1_366
	239_Ixodes_ricinus_Hungary_Europe_ET_I_1_366
	NW23xc8_Ixodes_ricinus_Norway_Europe_ET_I_1_366
	AY281847_Ixodes_ricinus_Germany_Europe_ET_I_1_366
	AY281845_Ixodes_ricinus_Germany_Europe_ET_I_1_366
	237_Ixodes_ricinus_Hungary_Europe_ET_I_1_366
	EF392724_Ixodes_ricinus_Croatia_Europe_ET_I_1_366
	BerkensTick17_Ixodes_ricinus_Netherlands_Europe_ET_I_1_366
	ZH_126EGIII25_Ixodes_ricinus_Germany_Europe_ET_I_1_366
	AY281843_Ixodes_ricinus_Germany_Europe_ET_I_1_366
	AY281842_Ixodes_ricinus_Germany_Europe_ET_I_1_366
	268_Ixodes_ricinus_Hungary_Europe_ET_I_1_366
	AY281840_Ixodes_ricinus_Germany_Europe_ET_I_1_366
	KF312357_Ixodes_ricinus_Poland_Europe_ET_I_1_366
	KF312355_Ixodes_ricinus_Poland_Europe_ET_I_1_366
	KM215246_Ixodes_ricinus_Slovenia_Europe_ET_I_1_366
	AY281838_Ixodes_ricinus_Germany_Europe_ET_I_1_366
	ZH_124DA51_Ixodes_ricinus_Germany_Europe_ET_I_1_366
	259_Ixodes_ricinus_Hungary_Europe_ET_I_1_366
	EU381152_Ixodes_ricinus_Slovenia_Europe_ET_I_1_366
	ZH_4NA83_Ixodes_ricinus_Germany_Europe_ET_I_1_366
	ZH_4DI106_Ixodes_ricinus_Germany_Europe_ET_I_1_366
	ZH_6NA75_Ixodes_ricinus_Germany_Europe_ET_I_1_366
	255_Ixodes_ricinus_Hungary_Europe_ET_I_1_366
	256_Ixodes_ricinus_Hungary_Europe_ET_I_1_366
	257_Ixodes_ricinus_Hungary_Europe_ET_I_1_366
	258_Ixodes_ricinus_Hungary_Europe_ET_I_1_366
	AY281834_Ixodes_ricinus_Germany_Europe_ET_I_1_366
	AY281835_Ixodes_ricinus_Germany_Europe_ET_I_1_366
	CNVtick625_Ixodes_ricinus_Netherlands_Europe_ET_I_1_366
	AY281839_Ixodes_ricinus_Germany_Europe_ET_I_1_366
	AY281833_Ixodes_ricinus_Germany_Europe_ET_I_1_366
	AY281837_Ixodes_ricinus_Germany_Europe_ET_I_1_366
	267_Ixodes_ricinus_Hungary_Europe_ET_I_1_366
	263_Ixodes_ricinus_Hungary_Europe_ET_I_1_366
	NW66xe8_Ixodes_ricinus_Norway_Europe_ET_I_1_366
	Zuz76_Ixodes_ricinus_Czech_Republic_Europe_ET_I_1_366
	ZH_6DII115_Ixodes_ricinus_Germany_Europe_ET_I_1_366
	Zuz74_Ixodes_ricinus_Czech_Republic_Europe_ET_I_1_366
	EU246959_Ixodes_ricinus_Slovenia_Europe_ET_I_1_366
	RJ4437_Ixodes_ricinus_Netherlands_Europe_ET_I_1_366
	RJ1071_Ixodes_ricinus_Netherlands_Europe_ET_I_1_366
	RJ4320_Ixodes_ricinus_Netherlands_Europe_ET_I_1_366
	RJ6802_Ixodes_ricinus_Netherlands_Europe_ET_I_1_366
	RJ5766_Ixodes_ricinus_Netherlands_Europe_ET_I_1_366
	NW47xb10_Ixodes_ricinus_Norway_Europe_ET_I_1_366
	NW38xe3_Ixodes_ricinus_Norway_Europe_ET_I_1_366
	ZH_F87-B_Ixodes_ricinus_Slovakia_Europe_ET_I_1_366
	AY281841_Ixodes_ricinus_Germany_Europe_ET_I_1_366
	NW49xg5_Ixodes_ricinus_Norway_Europe_ET_I_1_366
	Sandor_Roadkill_C70_Ixodes_ricinus_Hungary_Europe_ET_I_1_366
	ZH_5EGIII141_Ixodes_ricinus_Germany_Europe_ET_I_1_366
	249_Ixodes_ricinus_Hungary_Europe_ET_I_1_366
	JN571165_Ixodes_ricinus_(on_Erinaceus_europaeus)_Germany_Europe_ET_I_1_366
	HH273_Ixodes_ricinus_(on_Erinaceus_europaeus)_Belgium_Europe_ET_I_1_366
	HH669_Ixodes_ricinus_(on_Erinaceus_europaeus)_Belgium_Europe_ET_I_1_366
	HH797_Ixodes_ricinus_(on_Erinaceus_europaeus)_Belgium_Europe_ET_I_1_366
	HH354_Ixodes_ricinus_(on_Erinaceus_europaeus)_Belgium_Europe_ET_I_1_366
	HH709_Ixodes_ricinus_(on_Erinaceus_europaeus)_Belgium_Europe_ET_I_1_366
	HH671_Ixodes_ricinus_(on_Erinaceus_europaeus)_Belgium_Europe_ET_I_1_366
	HH798_Ixodes_ricinus_(on_Erinaceus_europaeus)_Belgium_Europe_ET_I_1_366
	HH227_Ixodes_ricinus_(on_Erinaceus_europaeus)_Belgium_Europe_ET_I_1_366
	HH706_Ixodes_ricinus_(on_Erinaceus_europaeus)_Belgium_Europe_ET_I_1_366
	ReljaMartKS45_Martes_sp._Croatia_Europe_ET_I_1_366
	MartersBelgietissue409_Mustela_putorius_Belgium_Europe_ET_I_1_366
	MartersBelgietissue187_Mustela_putorius_Belgium_Europe_ET_I_1_366
	WH28_Nyctereutes_procyonoides_Netherlands_Europe_ET_I_1_366
	WH30_Nyctereutes_procyonoides_Netherlands_Europe_ET_I_1_366
	WB26_Nyctereutes_procyonoides_Netherlands_Europe_ET_I_1_366
	BK11SheepNLx8_Ovis_aries_Netherlands_Europe_ET_I_1_366
	BK10Sheep59742_Ovis_aries_Netherlands_Europe_ET_I_1_366
	B10_Ovis_aries_Netherlands_Europe_ET_I_1_366
	97Sheep59780_Ovis_aries_Netherlands_Europe_ET_I_1_366
	71Sheep11739_Ovis_aries_Netherlands_Europe_ET_I_1_366
	49Sheep59730_Ovis_aries_Netherlands_Europe_ET_I_1_366
	53Sheep59734_Ovis_aries_Netherlands_Europe_ET_I_1_366
	44Sheep59601_Ovis_aries_Netherlands_Europe_ET_I_1_366
	3Sheep11786_Ovis_aries_Netherlands_Europe_ET_I_1_366
	135Sheep30182_Ovis_aries_Netherlands_Europe_ET_I_1_366
	123Sheep11932_Ovis_aries_Netherlands_Europe_ET_I_1_366
	MF061235_Ovis_musimon_Slovakia_Europe_ET_I_1_366
	MuisZw202_Rodentia_Sweden_Europe_ET_I_1_366
	MuisZw208_Rodentia_Sweden_Europe_ET_I_1_366
	EG_41-M-14_Rodentia_Poland_Europe_ET_I_1_366
	ReljaCham31D_Rupicapra_rupicapra_Croatia_Europe_ET_I_1_366
	ReljaCham30D_Rupicapra_rupicapra_Croatia_Europe_ET_I_1_366
	39_SV_Sciurus_vulgaris_Czech_Republic_Europe_ET_I_1_366
	40_SV7_Sciurus_vulgaris_Czech_Republic_Europe_ET_I_1_366
	41_SV_Sciurus_vulgaris_Czech_Republic_Europe_ET_I_1_366
	23_SV7_Sciurus_vulgaris_Czech_Republic_Europe_ET_I_1_366
	30_SV5_Sciurus_vulgaris_Czech_Republic_Europe_ET_I_1_366
	31_SV_Sciurus_vulgaris_Czech_Republic_Europe_ET_I_1_366
	12_SV3_Sciurus_vulgaris_Czech_Republic_Europe_ET_I_1_366
	ReljaWboar2x41_Sus_scrofa_Croatia_Europe_ET_I_1_366
	ReljaWboar1x24_Sus_scrofa_Croatia_Europe_ET_I_1_366
	37_TM_Turdus_merula_Czech_Republic_Europe_ET_I_1_366
	44_TM6_Turdus_merula_Czech_Republic_Europe_ET_I_1_366
	43_TM6_Turdus_merula_Czech_Republic_Europe_ET_I_1_366
	28_TM_Turdus_merula_Czech_Republic_Europe_ET_I_1_366
	33_TM6_Turdus_merula_Czech_Republic_Europe_ET_I_1_366
	36_TM4_Turdus_merula_Czech_Republic_Europe_ET_I_1_366
	19_TM10_Turdus_merula_Czech_Republic_Europe_ET_I_1_366
	27_TM_Turdus_merula_Czech_Republic_Europe_ET_I_1_366
	15_TM6_Turdus_merula_Czech_Republic_Europe_ET_I_1_366
	KJ622307_Ursus_arctos_Slovenia_Europe_ET_I_1_366
	ReljaBbear11M_Ursus_arctos_Croatia_Europe_ET_I_1_366
	ReljaRfoxTJ01_Vulpes_vulpes_Croatia_Europe_ET_I_1_366
	ReljaRfoxTJ23_Vulpes_vulpes_Croatia_Europe_ET_I_1_366
	Foxspleen-2010-1147_Vulpes_vulpes_Netherlands_Europe_ET_I_1_366
	KU712131_Vulpes_vulpes_Germany_Europe_ET_I_1_366
	KU712130_Vulpes_vulpes_Germany_Europe_ET_I_1_366
Haplotype 1	NW93xc1_Alces_alces_Norway_Europe_ET_I_1_366(Representative sequence)
	NW91xa5_Alces_alces_Norway_Europe_ET_I_1_366
	NW91xd2_Alces_alces_Norway_Europe_ET_I_1_366
	ReljaDog202_Canis_familiaris_Croatia_Europe_ET_I_1_366
	ReljaDog12_Canis_familiaris_Croatia_Europe_ET_I_1_366
	ReljaDog214_Canis_familiaris_Croatia_Europe_ET_I_1_366
	ReljaDog11816_Canis_familiaris_Croatia_Europe_ET_I_1_366
	ReljaDog209_Canis_familiaris_Croatia_Europe_ET_I_1_366
	ReljaDog124_Canis_familiaris_Croatia_Europe_ET_I_1_366
	ReljaDog210_Canis_familiaris_Croatia_Europe_ET_I_1_366
	ReljaDog223_Canis_familiaris_Croatia_Europe_ET_I_1_366
	ReljaDog9_Canis_familiaris_Croatia_Europe_ET_I_1_366
	ReljaDog35_Canis_familiaris_Croatia_Europe_ET_I_1_366
	U96729_Capra_aegagrus_Scotland_Europe_ET_I_1_366
	RJGoat43985_Capra_aegagrus_Netherlands_Europe_ET_I_1_366
	131Geit_Capra_aegagrus_Netherlands_Europe_ET_I_1_366
	ReljaDeerSJ20_Capreolus_capreolus_Croatia_Europe_ET_I_1_366
	ReljaDeerSJ68_Capreolus_capreolus_Croatia_Europe_ET_I_1_366
	GQ988771_Cervus_elaphus_Austria_Europe_ET_I_1_366
	EHV95_Cervus_elaphus_Netherlands_Europe_ET_I_1_366
	EHV84_Cervus_elaphus_Netherlands_Europe_ET_I_1_366
	EHV8_Cervus_elaphus_Netherlands_Europe_ET_I_1_366
	EHV70_Cervus_elaphus_Netherlands_Europe_ET_I_1_366
	EHV293_Cervus_elaphus_Netherlands_Europe_ET_I_1_366
	EHV276_Cervus_elaphus_Netherlands_Europe_ET_I_1_366
	EHV230_Cervus_elaphus_Netherlands_Europe_ET_I_1_366
	EHV20_Cervus_elaphus_Netherlands_Europe_ET_I_1_366
	EHV194_Cervus_elaphus_Netherlands_Europe_ET_I_1_366
	NW92xh5_Cervus_elaphus_Norway_Europe_ET_I_1_366
	NW92xg3_Cervus_elaphus_Norway_Europe_ET_I_1_366
	NW92xh6_Cervus_elaphus_Norway_Europe_ET_I_1_366
	NW93xg4_Cervus_elaphus_Norway_Europe_ET_I_1_366
	NW92xc7_Cervus_elaphus_Norway_Europe_ET_I_1_366
	NW92xe3_Cervus_elaphus_Norway_Europe_ET_I_1_366
	NW92xa8_Cervus_elaphus_Norway_Europe_ET_I_1_366
	NW92xd6_Cervus_elaphus_Norway_Europe_ET_I_1_366
	NW92xg5_Cervus_elaphus_Norway_Europe_ET_I_1_366
	NW92xe8_Cervus_elaphus_Norway_Europe_ET_I_1_366
	NW94xg2_Cervus_elaphus_Norway_Europe_ET_I_1_366
	NW94xb3_Cervus_elaphus_Norway_Europe_ET_I_1_366
	KU712106_Cervus_elaphus_Austria_Europe_ET_I_1_366
	NW94xb1_Cervus_elaphus_Norway_Europe_ET_I_1_366
	NW94xg4_Cervus_elaphus_Norway_Europe_ET_I_1_366
	NW94xb2_Cervus_elaphus_Norway_Europe_ET_I_1_366
	NW92xa5_Cervus_elaphus_Norway_Europe_ET_I_1_366
	NW92xb6_Cervus_elaphus_Norway_Europe_ET_I_1_366
	NW94xe1_Cervus_elaphus_Norway_Europe_ET_I_1_366
	NW92xb9_Cervus_elaphus_Norway_Europe_ET_I_1_366
	NW57xe9_Cervus_elaphus_Norway_Europe_ET_I_1_366
	NW92xf3_Cervus_elaphus_Norway_Europe_ET_I_1_366
	KU712125_Cervus_nippon_Germany_Europe_ET_I_1_366
	KU712128_Cervus_nippon_Germany_Europe_ET_I_1_366
	AWD62fd_Dama_dama_Netherlands_Europe_ET_I_1_366
	PWN34fd_Dama_dama_Netherlands_Europe_ET_I_1_366
	AWD80fd_Dama_dama_Netherlands_Europe_ET_I_1_366
	PWN42fd_Dama_dama_Netherlands_Europe_ET_I_1_366
	ReljaHorseK299_Equus_caballus_Croatia_Europe_ET_I_1_366
	KJ832471_Equus_caballus_France_Europe_ET_I_1_366
	JF893918_Equus_caballus_Germany_Europe_ET_I_1_366
	HorseNL14_Equus_caballus_Netherlands_Europe_ET_I_1_366
	ReljaMongMU15_Herpestes_sp._Croatia_Europe_ET_I_1_366
	MartersNLticks181_Ixodes_hexagonus_(on_Martes_martes)_Netherlands_Europe_ET_I_1_366
	NWa3xb11_Ixodes_ricinus_Norway_Europe_ET_I_1_366
	NWviking3xf10_Ixodes_ricinus_Norway_Europe_ET_I_1_366
	NWa8xd5_Ixodes_ricinus_Norway_Europe_ET_I_1_366
	RJ3548_Ixodes_ricinus_Netherlands_Europe_ET_I_1_366
	RJ6444_Ixodes_ricinus_Netherlands_Europe_ET_I_1_366
	GU827125_Ixodes_ricinus_Luxembourg_Europe_ET_I_1_366
	KF312359_Ixodes_ricinus_Poland_Europe_ET_I_1_366
	RJ4387_Ixodes_ricinus_Netherlands_Europe_ET_I_1_366
	RJ4388_Ixodes_ricinus_Netherlands_Europe_ET_I_1_366
	RJ4390_Ixodes_ricinus_Netherlands_Europe_ET_I_1_366
	RJ5003_Ixodes_ricinus_Netherlands_Europe_ET_I_1_366
	RJ3997_Ixodes_ricinus_Netherlands_Europe_ET_I_1_366
	RJ6440_Ixodes_ricinus_Netherlands_Europe_ET_I_1_366
	RJ4377_Ixodes_ricinus_Netherlands_Europe_ET_I_1_366
	RJ1985_Ixodes_ricinus_Netherlands_Europe_ET_I_1_366
	RJ5289_Ixodes_ricinus_Netherlands_Europe_ET_I_1_366
	RJ3498_Ixodes_ricinus_Netherlands_Europe_ET_I_1_366
	RJ138_Ixodes_ricinus_Netherlands_Europe_ET_I_1_366
	RJ4044_Ixodes_ricinus_Netherlands_Europe_ET_I_1_366
	RJ4168_Ixodes_ricinus_Netherlands_Europe_ET_I_1_366
	RJ2936_Ixodes_ricinus_Netherlands_Europe_ET_I_1_366
	RJ3065_Ixodes_ricinus_Netherlands_Europe_ET_I_1_366
	RJ3317_Ixodes_ricinus_Netherlands_Europe_ET_I_1_366
	NWa1xc1_Ixodes_ricinus_Norway_Europe_ET_I_1_366
	LT268_Ixodes_ricinus_Italy_Europe_ET_I_1_366
	RJ2348_Ixodes_ricinus_Netherlands_Europe_ET_I_1_366
	RJ2715_Ixodes_ricinus_Netherlands_Europe_ET_I_1_366
	NWa8xa11_Ixodes_ricinus_Norway_Europe_ET_I_1_366
	AY281831_Ixodes_ricinus_Germany_Europe_ET_I_1_366
	NW77xa2_Ixodes_ricinus_Norway_Europe_ET_I_1_366
	NW38xf3_Ixodes_ricinus_Norway_Europe_ET_I_1_366
	NWa1xe1_Ixodes_ricinus_Norway_Europe_ET_I_1_366
	AY281844_Ixodes_ricinus_Germany_Europe_ET_I_1_366
	NWa1xe6_Ixodes_ricinus_Norway_Europe_ET_I_1_366
	NW51xg3_Ixodes_ricinus_Norway_Europe_ET_I_1_366
	NW45xh2_Ixodes_ricinus_Norway_Europe_ET_I_1_366
	NW35xc6_Ixodes_ricinus_Norway_Europe_ET_I_1_366
	NW37xa9_Ixodes_ricinus_Norway_Europe_ET_I_1_366
	NW26xe9_Ixodes_ricinus_Norway_Europe_ET_I_1_366
	NW50xa1_Ixodes_ricinus_Norway_Europe_ET_I_1_366
	KM215252_Ixodes_ricinus_Slovenia_Europe_ET_I_1_366
	NW49xf11_Ixodes_ricinus_Norway_Europe_ET_I_1_366
	P26_Ixodes_ricinus_Portugal_Europe_ET_I_1_366
	P197_Ixodes_ricinus_Portugal_Europe_ET_I_1_366
	P199_Ixodes_ricinus_Portugal_Europe_ET_I_1_366
	P61_Ixodes_ricinus_Portugal_Europe_ET_I_1_366
	KF312358_Ixodes_ricinus_Poland_Europe_ET_I_1_366
	NWa1xd1_Ixodes_ricinus_Norway_Europe_ET_I_1_366
	NWviking3xf9_Ixodes_ricinus_Norway_Europe_ET_I_1_366
	NW61xa5_Ixodes_ricinus_Norway_Europe_ET_I_1_366
	NW54xb9_Ixodes_ricinus_Norway_Europe_ET_I_1_366
	RJ1785_Ixodes_ricinus_Netherlands_Europe_ET_I_1_366
	NW23xf10_Ixodes_ricinus_Norway_Europe_ET_I_1_366
	HM057226_Ixodes_ricinus_(on_Cervus_elaphus)_Spain_Europe_ET_I_1_366
	ReljaHareZ67_Lepus_europaeus_Croatia_Europe_ET_I_1_366
	ReljaHareZ112_Lepus_europaeus_Croatia_Europe_ET_I_1_366
	ReljaMartKS1_Martes_sp._Croatia_Europe_ET_I_1_366
	ReljaMartKS15_Martes_sp._Croatia_Europe_ET_I_1_366
	ReljaMartKS27_Martes_sp._Croatia_Europe_ET_I_1_366
	ReljaMartKS29_Martes_sp._Croatia_Europe_ET_I_1_366
	ReljaMartKS51_Martes_sp._Croatia_Europe_ET_I_1_366
	ST1_Ovis_aries_Netherlands_Europe_ET_I_1_366
	RJSheep97436_Ovis_aries_Netherlands_Europe_ET_I_1_366
	RJSheep97366_Ovis_aries_Netherlands_Europe_ET_I_1_366
	RJSheep8284_Ovis_aries_Netherlands_Europe_ET_I_1_366
	RJSheep45022_Ovis_aries_Netherlands_Europe_ET_I_1_366
	RJSheep27513_Ovis_aries_Netherlands_Europe_ET_I_1_366
	ReljaSheep139O_Ovis_aries_Croatia_Europe_ET_I_1_366
	BK8Sheep11766_Ovis_aries_Netherlands_Europe_ET_I_1_366
	BK27Sheep59731_Ovis_aries_Netherlands_Europe_ET_I_1_366
	46Sheep59726_Ovis_aries_Netherlands_Europe_ET_I_1_366
	37Sheep11918_Ovis_aries_Netherlands_Europe_ET_I_1_366
	Lamb4_3160524025_Ovis_aries_Netherlands_Europe_ET_I_1_366
	RJSheep18162_Ovis_aries_Netherlands_Europe_ET_I_1_366
	RJSheep66270_Ovis_aries_Netherlands_Europe_ET_I_1_366
	RJSheep66156_Ovis_aries_Netherlands_Europe_ET_I_1_366
	RJSheep18241_Ovis_aries_Netherlands_Europe_ET_I_1_366
	ReljaSheep151O_Ovis_aries_Croatia_Europe_ET_I_1_366
	ReljaSheep149O_Ovis_aries_Croatia_Europe_ET_I_1_366
	ReljaSheep141O_Ovis_aries_Croatia_Europe_ET_I_1_366
	ReljaSheep142O_Ovis_aries_Croatia_Europe_ET_I_1_366
	ReljaSheep140O_Ovis_aries_Croatia_Europe_ET_I_1_366
	ReljaSheep96S_Ovis_aries_Croatia_Europe_ET_I_1_366
	ReljaSheep92O_Ovis_aries_Croatia_Europe_ET_I_1_366
	ReljaSheep67S_Ovis_aries_Croatia_Europe_ET_I_1_366
	ReljaSheep35S_Ovis_aries_Croatia_Europe_ET_I_1_366
	ReljaSheep37S_Ovis_aries_Croatia_Europe_ET_I_1_366
	ReljaSheep42O_Ovis_aries_Croatia_Europe_ET_I_1_366
	ReljaSheep36S_Ovis_aries_Croatia_Europe_ET_I_1_366
	ReljaSheep33S_Ovis_aries_Croatia_Europe_ET_I_1_366
	ReljaSheep26S_Ovis_aries_Croatia_Europe_ET_I_1_366
	ReljaSheep4S_Ovis_aries_Croatia_Europe_ET_I_1_366
	ReljaSheep13S_Ovis_aries_Croatia_Europe_ET_I_1_366
	ReljaSheep17S_Ovis_aries_Croatia_Europe_ET_I_1_366
	moufflon11_Ovis_musimon_Netherlands_Europe_ET_I_1_366
	KU712104_Ovis_musimon_Germany_Europe_ET_I_1_366
	KU712103_Ovis_musimon_Germany_Europe_ET_I_1_366
	KU712101_Ovis_musimon_Germany_Europe_ET_I_1_366
	KM215263_Rupicapra_rupicapra_Slovenia_Europe_ET_I_1_366
	wildboar505_Sus_scrofa_Netherlands_Europe_ET_I_1_366
	ReljaRfoxJ16_Vulpes_vulpes_Croatia_Europe_ET_I_1_366
Haplotype 2	NW93xb6_Alces_alces_Norway_Europe_ET_I_1_366(Representative sequence)
	NW91xc6_Alces_alces_Norway_Europe_ET_I_1_366
	NW91xc8_Alces_alces_Norway_Europe_ET_I_1_366
	GQ988773_Capra_ibex_Austria_Europe_ET_I_1_366
	GQ988772_Capra_ibex_Austria_Europe_ET_I_1_366
	ReljaDeerSJ6_Capreolus_capreolus_Croatia_Europe_ET_I_1_366
	ReljaDeerSJ46_Capreolus_capreolus_Croatia_Europe_ET_I_1_366
	ReljaDeerSJ2_Capreolus_capreolus_Croatia_Europe_ET_I_1_366
	ReljaDeerSJ45_Capreolus_capreolus_Croatia_Europe_ET_I_1_366
	ReljaDeerSJ66_Capreolus_capreolus_Croatia_Europe_ET_I_1_366
	KU712111_Capreolus_capreolus_Germany_Europe_ET_I_1_366
	ReljaDeerSJ42_Capreolus_capreolus_Croatia_Europe_ET_I_1_366
	HM057225_Cervus_elaphus_Spain_Europe_ET_I_1_366
	GQ988767_Cervus_elaphus_Austria_Europe_ET_I_1_366
	HM057223_Cervus_elaphus_Spain_Europe_ET_I_1_366
	GQ988766_Cervus_elaphus_Austria_Europe_ET_I_1_366
	GQ988765_Cervus_elaphus_Austria_Europe_ET_I_1_366
	EHV98_Cervus_elaphus_Netherlands_Europe_ET_I_1_366
	EHV7_Cervus_elaphus_Netherlands_Europe_ET_I_1_366
	EHV297_Cervus_elaphus_Netherlands_Europe_ET_I_1_366
	EHV250_Cervus_elaphus_Netherlands_Europe_ET_I_1_366
	EHV277_Cervus_elaphus_Netherlands_Europe_ET_I_1_366
	EHV234_Cervus_elaphus_Netherlands_Europe_ET_I_1_366
	EHV236_Cervus_elaphus_Netherlands_Europe_ET_I_1_366
	EHV206_Cervus_elaphus_Netherlands_Europe_ET_I_1_366
	EHV18_Cervus_elaphus_Netherlands_Europe_ET_I_1_366
	EHV118_Cervus_elaphus_Netherlands_Europe_ET_I_1_366
	AF478557_Cervus_elaphus_Slovenia_Europe_ET_I_1_366
	NW92xf9_Cervus_elaphus_Norway_Europe_ET_I_1_366
	NW92xc1_Cervus_elaphus_Norway_Europe_ET_I_1_366
	NW93xd11_Cervus_elaphus_Norway_Europe_ET_I_1_366
	NW92xc4_Cervus_elaphus_Norway_Europe_ET_I_1_366
	NW94xa2_Cervus_elaphus_Norway_Europe_ET_I_1_366
	NW92xd5_Cervus_elaphus_Norway_Europe_ET_I_1_366
	NW93xf10_Cervus_elaphus_Norway_Europe_ET_I_1_366
	NW94xf4_Cervus_elaphus_Norway_Europe_ET_I_1_366
	NW92xb7_Cervus_elaphus_Norway_Europe_ET_I_1_366
	NW93xd8_Cervus_elaphus_Norway_Europe_ET_I_1_366
	NW92xe6_Cervus_elaphus_Norway_Europe_ET_I_1_366
	NW92xc5_Cervus_elaphus_Norway_Europe_ET_I_1_366
	NW92xa10_Cervus_elaphus_Norway_Europe_ET_I_1_366
	NW92xb5_Cervus_elaphus_Norway_Europe_ET_I_1_366
	NW92xa7_Cervus_elaphus_Norway_Europe_ET_I_1_366
	NW92xh3_Cervus_elaphus_Norway_Europe_ET_I_1_366
	NW92xe4_Cervus_elaphus_Norway_Europe_ET_I_1_366
	NW94xc2_Cervus_elaphus_Norway_Europe_ET_I_1_366
	NW94xh4_Cervus_elaphus_Norway_Europe_ET_I_1_366
	NW92xg2_Cervus_elaphus_Norway_Europe_ET_I_1_366
	NW92xf6_Cervus_elaphus_Norway_Europe_ET_I_1_366
	NW92xg1_Cervus_elaphus_Norway_Europe_ET_I_1_366
	ReljaDeerSJ109_Cervus_elaphus_Croatia_Europe_ET_I_1_366
	ReljaDeerSJ104_Cervus_elaphus_Croatia_Europe_ET_I_1_366
	NW92xd8_Cervus_elaphus_Norway_Europe_ET_I_1_366
	ReljaDeerSJ97_Cervus_elaphus_Croatia_Europe_ET_I_1_366
	ReljaDeerSJ94_Cervus_elaphus_Croatia_Europe_ET_I_1_366
	KU712129_Cervus_nippon_Germany_Europe_ET_I_1_366
	AWD53fd_Dama_dama_Netherlands_Europe_ET_I_1_366
	KU712094_Dama_dama_Germany_Europe_ET_I_1_366
	KU712096_Dama_dama_Germany_Europe_ET_I_1_366
	KU712095_Dama_dama_Germany_Europe_ET_I_1_366
	KU712093_Dama_dama_Germany_Europe_ET_I_1_366
	AWD70fd_Dama_dama_Netherlands_Europe_ET_I_1_366
	KJ832469_Equus_caballus_France_Europe_ET_I_1_366
	BelgiumPatient2014_Homo_sapiens_Belgium_Europe_ET_I_1_366
	RJ5001_Ixodes_ricinus_Netherlands_Europe_ET_I_1_366
	RJ7230_Ixodes_ricinus_Netherlands_Europe_ET_I_1_366
	NW47xc2_Ixodes_ricinus_Norway_Europe_ET_I_1_366
	NW45xf7_Ixodes_ricinus_Norway_Europe_ET_I_1_366
	NW34xh10_Ixodes_ricinus_Norway_Europe_ET_I_1_366
	NW49xd4_Ixodes_ricinus_Norway_Europe_ET_I_1_366
	RJ6675_Ixodes_ricinus_Netherlands_Europe_ET_I_1_366
	RJ4028_Ixodes_ricinus_Netherlands_Europe_ET_I_1_366
	RJ4753_Ixodes_ricinus_Netherlands_Europe_ET_I_1_366
	RJ3955_Ixodes_ricinus_Netherlands_Europe_ET_I_1_366
	RJ7051_Ixodes_ricinus_Netherlands_Europe_ET_I_1_366
	ZH_M32-FT2_Ixodes_ricinus_Slovakia_Europe_ET_I_1_366
	ZH_M12-F_Ixodes_ricinus_Slovakia_Europe_ET_I_1_366
	ZH_M41-FT1_Ixodes_ricinus_Slovakia_Europe_ET_I_1_366
	NW46xd11_Ixodes_ricinus_Norway_Europe_ET_I_1_366
	RJ5235_Ixodes_ricinus_Netherlands_Europe_ET_I_1_366
	RJ4749_Ixodes_ricinus_Netherlands_Europe_ET_I_1_366
	RJ4737_Ixodes_ricinus_Netherlands_Europe_ET_I_1_366
	RJ6612_Ixodes_ricinus_Netherlands_Europe_ET_I_1_366
	RJ5258_Ixodes_ricinus_Netherlands_Europe_ET_I_1_366
	RJ4794_Ixodes_ricinus_Netherlands_Europe_ET_I_1_366
	RJ7485_Ixodes_ricinus_Netherlands_Europe_ET_I_1_366
	RJ4567_Ixodes_ricinus_Netherlands_Europe_ET_I_1_366
	RJ219_Ixodes_ricinus_Netherlands_Europe_ET_I_1_366
	RJ818_Ixodes_ricinus_Netherlands_Europe_ET_I_1_366
	RJ46_Ixodes_ricinus_Netherlands_Europe_ET_I_1_366
	RJ2397_Ixodes_ricinus_Netherlands_Europe_ET_I_1_366
	RJ1479_Ixodes_ricinus_Netherlands_Europe_ET_I_1_366
	RJ2375_Ixodes_ricinus_Netherlands_Europe_ET_I_1_366
	RJ2718_Ixodes_ricinus_Netherlands_Europe_ET_I_1_366
	Zuz66_Ixodes_ricinus_Czech_Republic_Europe_ET_I_1_366
	RJ2208_Ixodes_ricinus_Netherlands_Europe_ET_I_1_366
	RJ3567_Ixodes_ricinus_Netherlands_Europe_ET_I_1_366
	Zuz57_Ixodes_ricinus_Czech_Republic_Europe_ET_I_1_366
	Zuz60_Ixodes_ricinus_Czech_Republic_Europe_ET_I_1_366
	Zuz63_Ixodes_ricinus_Czech_Republic_Europe_ET_I_1_366
	Zuz64_Ixodes_ricinus_Czech_Republic_Europe_ET_I_1_366
	RJ1843_Ixodes_ricinus_Netherlands_Europe_ET_I_1_366
	RJ6604_Ixodes_ricinus_Netherlands_Europe_ET_I_1_366
	NW78xd11_Ixodes_ricinus_Norway_Europe_ET_I_1_366
	NWa12xh5_Ixodes_ricinus_Norway_Europe_ET_I_1_366
	NWa8xg6_Ixodes_ricinus_Norway_Europe_ET_I_1_366
	RJ6670_Ixodes_ricinus_Netherlands_Europe_ET_I_1_366
	RJ7117_Ixodes_ricinus_Netherlands_Europe_ET_I_1_366
	RJ6864_Ixodes_ricinus_Netherlands_Europe_ET_I_1_366
	RJ3998_Ixodes_ricinus_Netherlands_Europe_ET_I_1_366
	ZH_M43-F_Ixodes_ricinus_Slovakia_Europe_ET_I_1_366
	NW94xc8_Ixodes_ricinus_Norway_Europe_ET_I_1_366
	ZH_N77-F_Ixodes_ricinus_Slovakia_Europe_ET_I_1_366
	RJ3916_Ixodes_ricinus_Netherlands_Europe_ET_I_1_366
	NW33xd4_Ixodes_ricinus_Norway_Europe_ET_I_1_366
	ZH_F31-FT2_Ixodes_ricinus_Slovakia_Europe_ET_I_1_366
	ZH_F56-F_Ixodes_ricinus_Slovakia_Europe_ET_I_1_366
	NWa1xd6_Ixodes_ricinus_Norway_Europe_ET_I_1_366
	NW4fordexd9_Ixodes_ricinus_Norway_Europe_ET_I_1_366
	ZH_F14-FT3_Ixodes_ricinus_Slovakia_Europe_ET_I_1_366
	NWa11xc1_Ixodes_ricinus_Norway_Europe_ET_I_1_366
	NW3sonxf12_Ixodes_ricinus_Norway_Europe_ET_I_1_366
	NW65xh5_Ixodes_ricinus_Norway_Europe_ET_I_1_366
	NW70xh4_Ixodes_ricinus_Norway_Europe_ET_I_1_366
	NW38xb5_Ixodes_ricinus_Norway_Europe_ET_I_1_366
	NW25xg1_Ixodes_ricinus_Norway_Europe_ET_I_1_366
	NW26xa10_Ixodes_ricinus_Norway_Europe_ET_I_1_366
	LT293_Ixodes_ricinus_Italy_Europe_ET_I_1_366
	NW40xf2_Ixodes_ricinus_Norway_Europe_ET_I_1_366
	NW19xe7_Ixodes_ricinus_Norway_Europe_ET_I_1_366
	NW21xd5_Ixodes_ricinus_Norway_Europe_ET_I_1_366
	NW45xf10_Ixodes_ricinus_Norway_Europe_ET_I_1_366
	KF383239_Ixodes_ricinus_Slovakia_Europe_ET_I_1_366
	KF312360_Ixodes_ricinus_Poland_Europe_ET_I_1_366
	NW47xe3_Ixodes_ricinus_Norway_Europe_ET_I_1_366
	NW76xf11_Ixodes_ricinus_Norway_Europe_ET_I_1_366
	KF031389_Ixodes_ricinus_(on_Deer)_Italy_Europe_ET_I_1_366
	MartersNLticks71_Ixodes_ricinus_(on_Martes_martes)_Netherlands_Europe_ET_I_1_366
	HLVHU22_Lipoptena_cervi_Hungary_Europe_ET_I_1_366
	EU860089_Ovis_aries_France_Europe_ET_I_1_366
	sheepVp82_Ovis_aries_Netherlands_Europe_ET_I_1_366
	sheepVp51_Ovis_aries_Netherlands_Europe_ET_I_1_366
	sheepVp40_Ovis_aries_Netherlands_Europe_ET_I_1_366
	ReljaMUF57_Ovis_musimon_Croatia_Europe_ET_I_1_366
	moufflon50_Ovis_musimon_Netherlands_Europe_ET_I_1_366
	moufflon204_Ovis_musimon_Netherlands_Europe_ET_I_1_366
	KU712102_Ovis_musimon_Germany_Europe_ET_I_1_366
	GQ988755_Ovis_musimon_Austria_Europe_ET_I_1_366
	GQ988759_Ovis_musimon_Austria_Europe_ET_I_1_366
	MG670108_Procyon_lotor_Poland_Europe_ET_I_1_366
	GQ988774_Rupicapra_rupicapra_Austria_Europe_ET_I_1_366
	wildboar497_Sus_scrofa_Netherlands_Europe_ET_I_1_366
	ReljaRfoxL_148Sx69_Vulpes_vulpes_Croatia_Europe_ET_I_1_366
Haplotype 3	NW91xc7_Alces_alces_Norway_Europe_ET_II_3_366(Representative sequence)
	NW91xd1_Alces_alces_Norway_Europe_ET_II_3_366
	NW93xb7_Alces_alces_Norway_Europe_ET_II_3_366
	NW91xf3_Alces_alces_Norway_Europe_ET_II_3_366
	NW91xd3_Alces_alces_Norway_Europe_ET_II_3_366
	NW91xg5_Alces_alces_Norway_Europe_ET_II_3_366
	GQ988760_Capreolus_capreolus_Austria_Europe_ET_II_3_366
	RoedeerTick36_Capreolus_capreolus_Netherlands_Europe_ET_II_3_366
	RoedeerTick45_Capreolus_capreolus_Netherlands_Europe_ET_II_3_366
	RoedeerTick34_Capreolus_capreolus_Netherlands_Europe_ET_II_3_366
	RoedeerTick23_Capreolus_capreolus_Netherlands_Europe_ET_II_3_366
	RoedeerTick32_Capreolus_capreolus_Netherlands_Europe_ET_II_3_366
	RoedeerTick16_Capreolus_capreolus_Netherlands_Europe_ET_II_3_366
	RoedeerTick17_Capreolus_capreolus_Netherlands_Europe_ET_II_3_366
	RoedeerTick18_Capreolus_capreolus_Netherlands_Europe_ET_II_3_366
	RoedeerTick13_Capreolus_capreolus_Netherlands_Europe_ET_II_3_366
	RoedeerTick123_Capreolus_capreolus_Netherlands_Europe_ET_II_3_366
	RoedeerTick121_Capreolus_capreolus_Netherlands_Europe_ET_II_3_366
	RoedeerTick12_Capreolus_capreolus_Netherlands_Europe_ET_II_3_366
	RoedeerTick111_Capreolus_capreolus_Netherlands_Europe_ET_II_3_366
	roedeer44_Capreolus_capreolus_Netherlands_Europe_ET_II_3_366
	ree46_Capreolus_capreolus_Netherlands_Europe_ET_II_3_366
	ree45_Capreolus_capreolus_Netherlands_Europe_ET_II_3_366
	ree41_Capreolus_capreolus_Netherlands_Europe_ET_II_3_366
	KM215260_Capreolus_capreolus_Slovenia_Europe_ET_II_3_366
	KM215256_Capreolus_capreolus_Slovenia_Europe_ET_II_3_366
	AF478554_Capreolus_capreolus_Slovenia_Europe_ET_II_3_366
	GQ988761_Capreolus_capreolus_Austria_Europe_ET_II_3_366
	DQ779568_Capreolus_capreolus_Poland_Europe_ET_II_3_366
	KU712119_Capreolus_capreolus_Germany_Europe_ET_II_3_366
	KJ832453_Capreolus_capreolus_France_Europe_ET_II_3_366
	NW89xa2_Capreolus_capreolus_Norway_Europe_ET_II_3_366
	AF383226_Capreolus_capreolus_Switzerland_Europe_ET_II_3_366
	AF478551_Capreolus_capreolus_Slovenia_Europe_ET_II_3_366
	JN005746_Capreolus_capreolus_Poland_Europe_ET_II_3_366
	KU712113_Capreolus_capreolus_Germany_Europe_ET_II_3_366
	GQ988753_Capreolus_capreolus_Austria_Europe_ET_II_3_366
	JN005745_Capreolus_capreolus_Poland_Europe_ET_II_3_366
	KU712122_Capreolus_capreolus_Germany_Europe_ET_II_3_366
	AF478559_Capreolus_capreolus_Slovenia_Europe_ET_II_3_366
	KU712110_Capreolus_capreolus_Germany_Europe_ET_II_3_366
	NW89xd3_Capreolus_capreolus_Norway_Europe_ET_II_3_366
	Deerspleen-2012-23_Capreolus_capreolus_Netherlands_Europe_ET_II_3_366
	NW89xg1_Capreolus_capreolus_Norway_Europe_ET_II_3_366
	KU712120_Capreolus_capreolus_Germany_Europe_ET_II_3_366
	NW89xd4_Capreolus_capreolus_Norway_Europe_ET_II_3_366
	KU712116_Capreolus_capreolus_Germany_Europe_ET_II_3_366
	KJ832452_Capreolus_capreolus_France_Europe_ET_II_3_366
	Deerspleen-2012-8_Capreolus_capreolus_Netherlands_Europe_ET_II_3_366
	Deerspleen-2012-24_Capreolus_capreolus_Netherlands_Europe_ET_II_3_366
	Deerspleen-2012-3_Capreolus_capreolus_Netherlands_Europe_ET_II_3_366
	Deerspleen-2012-6_Capreolus_capreolus_Netherlands_Europe_ET_II_3_366
	ReljaDeerSJ95_Cervus_elaphus_Croatia_Europe_ET_II_3_366
	ReljaDeerSJ86_Cervus_elaphus_Croatia_Europe_ET_II_3_366
	ReljaDeerSJ117_Cervus_elaphus_Croatia_Europe_ET_II_3_366
	ReljaDeerSJ124_Cervus_elaphus_Croatia_Europe_ET_II_3_366
	RJ1976_Ixodes_ricinus_Netherlands_Europe_ET_II_3_366
	RJ5810_Ixodes_ricinus_Netherlands_Europe_ET_II_3_366
	RJ4_Ixodes_ricinus_Netherlands_Europe_ET_II_3_366
	RJ94_Ixodes_ricinus_Netherlands_Europe_ET_II_3_366
	RJ5198_Ixodes_ricinus_Netherlands_Europe_ET_II_3_366
	Zuz61_Ixodes_ricinus_Czech_Republic_Europe_ET_II_3_366
	RJ3482_Ixodes_ricinus_Netherlands_Europe_ET_II_3_366
	NW81xg9_Ixodes_ricinus_Norway_Europe_ET_II_3_366
	GU827105_Ixodes_ricinus_Luxembourg_Europe_ET_II_3_366
	Zuz1_Ixodes_ricinus_Czech_Republic_Europe_ET_II_3_366
	GU827111_Ixodes_ricinus_Luxembourg_Europe_ET_II_3_366
	RJ1250_Ixodes_ricinus_Netherlands_Europe_ET_II_3_366
	GU827112_Ixodes_ricinus_Luxembourg_Europe_ET_II_3_366
	GU827124_Ixodes_ricinus_Luxembourg_Europe_ET_II_3_366
	GU827123_Ixodes_ricinus_Luxembourg_Europe_ET_II_3_366
	GU827122_Ixodes_ricinus_Luxembourg_Europe_ET_II_3_366
	GU827121_Ixodes_ricinus_Luxembourg_Europe_ET_II_3_366
	GU827117_Ixodes_ricinus_Luxembourg_Europe_ET_II_3_366
	AY281814_Ixodes_ricinus_Germany_Europe_ET_II_3_366
	AY281817_Ixodes_ricinus_Germany_Europe_ET_II_3_366
	AY281816_Ixodes_ricinus_Germany_Europe_ET_II_3_366
	AY281812_Ixodes_ricinus_Germany_Europe_ET_II_3_366
	ZH_124NII13_Ixodes_ricinus_Germany_Europe_ET_II_3_366
	AY281851_Ixodes_ricinus_Germany_Europe_ET_II_3_366
	ZH_126BII26_Ixodes_ricinus_Germany_Europe_ET_II_3_366
	AY281821_Ixodes_ricinus_Germany_Europe_ET_II_3_366
	AY281822_Ixodes_ricinus_Germany_Europe_ET_II_3_366
	ZH_4TI5_Ixodes_ricinus_Germany_Europe_ET_II_3_366
	ZH_126KII52_Ixodes_ricinus_Germany_Europe_ET_II_3_366
	AY281846_Ixodes_ricinus_Germany_Europe_ET_II_3_366
	AY281850_Ixodes_ricinus_Germany_Europe_ET_II_3_366
	ZH_5NA112_Ixodes_ricinus_Germany_Europe_ET_II_3_366
	ZH_5NA137_Ixodes_ricinus_Germany_Europe_ET_II_3_366
	ZH_6BI3_Ixodes_ricinus_Germany_Europe_ET_II_3_366
	ZH_5KI5_Ixodes_ricinus_Germany_Europe_ET_II_3_366
	ZH_5BII101_Ixodes_ricinus_Germany_Europe_ET_II_3_366
	ZH_6TA277_Ixodes_ricinus_Germany_Europe_ET_II_3_366
	ZH_4TIII132_Ixodes_ricinus_Germany_Europe_ET_II_3_366
	ZH_N393-FT3_Ixodes_ricinus_Slovakia_Europe_ET_II_3_366
	ZH_N272-FT3_Ixodes_ricinus_Slovakia_Europe_ET_II_3_366
	ZH_N371-FT3_Ixodes_ricinus_Slovakia_Europe_ET_II_3_366
	CMV2010-tick265_Ixodes_ricinus_Netherlands_Europe_ET_II_3_366
	ZH_M9-BT2_Ixodes_ricinus_Slovakia_Europe_ET_II_3_366
	ZH_M261-B_Ixodes_ricinus_Slovakia_Europe_ET_II_3_366
	ZH_F83-FT2_Ixodes_ricinus_Slovakia_Europe_ET_II_3_366
	ZH_F40-FT3_Ixodes_ricinus_Slovakia_Europe_ET_II_3_366
	ZH_N230-BT2_Ixodes_ricinus_Slovakia_Europe_ET_II_3_366
	AY281810_Ixodes_ricinus_Germany_Europe_ET_II_3_366
	ZH_F80-BT3_Ixodes_ricinus_Slovakia_Europe_ET_II_3_366
	KF031397_Ixodes_ricinus_Italy_Europe_ET_II_3_366
	KF031395_Ixodes_ricinus_Italy_Europe_ET_II_3_366
	NW50xe4_Ixodes_ricinus_Norway_Europe_ET_II_3_366
	AY281819_Ixodes_ricinus_Germany_Europe_ET_II_3_366
	RJ1517_Ixodes_ricinus_Netherlands_Europe_ET_II_3_366
	EU246960_Ixodes_ricinus_Slovenia_Europe_ET_II_3_366
	JX082325_Ixodes_ricinus_(on_Aves)_Switzerland_Europe_ET_II_3_366
	KF031386_Ixodes_ricinus_(on_Capreolus_capreolus)_Italy_Europe_ET_II_3_366
	EU552913_Ixodes_ricinus_(on_Capreolus_capreolus)_Italy_Europe_ET_II_3_366
	EU552912_Ixodes_ricinus_(on_Capreolus_capreolus)_Italy_Europe_ET_II_3_366
	KF031394_Ixodes_ricinus_(on_Deer)_Italy_Europe_ET_II_3_366
	KF031383_Ixodes_ricinus_(on_Deer)_Italy_Europe_ET_II_3_366
	KF031391_Ixodes_ricinus_(on_Deer)_Italy_Europe_ET_II_3_366
	KF031381_Ixodes_ricinus_(on_Homo_sapiens)_Italy_Europe_ET_II_3_366
	KF031392_Ixodes_ricinus_(on_Rodentia)_Italy_Europe_ET_II_3_366
	HLV-Pool8_Lipoptena_cervi_Netherlands_Europe_ET_II_3_366
	HLV-Pool6_Lipoptena_cervi_Netherlands_Europe_ET_II_3_366
	HLV-Pool1_Lipoptena_cervi_Netherlands_Europe_ET_II_3_366
	HLV-Pool5_Lipoptena_cervi_Netherlands_Europe_ET_II_3_366
	NW91xc7_II_3
Haplotype 4	MiceEar174_Apodemus_sylvaticus_Netherlands_Europe_ET_III_5_530(Representative sequence)
	NW5fordexf12_Apodemus_sylvaticus_Norway_Europe_ET_III_5_530
	NW57xb5_Ixodes_trianguliceos_Norway_Europe_ET_III_5_530
	I.triangulicepsGent_Ixodes_trianguliceps_(on_Rodentia)_Belgium_Europe_ET_III_5_530
	KF383236_Ixodes_trianguliceps_(on_Rodentia)_Slovakia_Europe_ET_III_5_1239
	KF383234_Ixodes_trianguliceps_(on_Rodentia)_Slovakia_Europe_ET_III_5_1239
	KF383232_Ixodes_trianguliceps_(on_Rodentia)_Slovakia_Europe_ET_III_5_1239
	NW6fordexb6_Microtus_agretis_Norway_Europe_ET_III_5_530
	NW5fordexc12_Microtus_agretis_Norway_Europe_ET_III_5_530
	NW2earsxd3_Microtus_agretis_Norway_Europe_ET_III_5_530
	KF383231_Myodes_glareolus_Slovakia_Europe_ET_III_5_1246
	KF383230_Myodes_glareolus_Slovakia_Europe_ET_III_5_1239
	KF383229_Myodes_glareolus_Slovakia_Europe_ET_III_5_1246
	KF383228_Myodes_glareolus_Slovakia_Europe_ET_III_5_1246
	KF383227_Myodes_glareolus_Slovakia_Europe_ET_III_5_1246
	AF192796_Myodes_glareolus_Switzerland_Europe_ET_III_5_1256
	NW5fordexe12_Myodes_glareolus_Norway_Europe_ET_III_5_530
	MiceEar152_Myodes_glareolus_Netherlands_Europe_ET_III_5_530
	NW1earsxg6_Myodes_glareolus_Norway_Europe_ET_III_5_530
	NW6fordexh9_Myodes_glareolus_Norway_Europe_ET_III_5_530
	NW7fordexd10_Myodes_glareolus_Norway_Europe_ET_III_5_530
	NW6earsxc2_Myodes_glareolus_Norway_Europe_ET_III_5_530
	NW1earsxf2_Myodes_glareolus_Norway_Europe_ET_III_5_530
	NW1earsxg5_Myodes_glareolus_Norway_Europe_ET_III_5_530
	NW6earsxb9_Myodes_glareolus_Norway_Europe_ET_III_5_530
	NW5earsxd7_Myodes_glareolus_Norway_Europe_ET_III_5_530
	NW5earsxe8_Myodes_glareolus_Norway_Europe_ET_III_5_530
	NW5earsxf10_Myodes_glareolus_Norway_Europe_ET_III_5_530
	NW5fordexb9_Myodes_glareolus_Norway_Europe_ET_III_5_530
	NW63xg5_Myodes_glareolus_Norway_Europe_ET_III_5_530
	NW4earsxc9_Myodes_glareolus_Norway_Europe_ET_III_5_530
	NW4earsxd9_Myodes_glareolus_Norway_Europe_ET_III_5_530
	NW92xd10_Rodentia_Norway_Europe_ET_III_5_530
	NW92xg10_Rodentia_Norway_Europe_ET_III_5_530
	NW92xh10_Rodentia_Norway_Europe_ET_III_5_530
	MuisZw203_Rodentia_Sweden_Europe_ET_III_5_530
	MuisZw443_Rodentia_Sweden_Europe_ET_III_5_366
	MuisZw1130_Rodentia_Sweden_Europe_ET_III_5_530
	MuisZw1133_Rodentia_Sweden_Europe_ET_III_5_530
	MuisZw1138_Rodentia_Sweden_Europe_ET_III_5_530
	MuisZw201_Rodentia_Sweden_Europe_ET_III_5_370
	MuisZw226_Rodentia_Sweden_Europe_ET_III_5_366
	MuisZw228_Rodentia_Sweden_Europe_ET_III_5_366
	MuisZw1119_Rodentia_Sweden_Europe_ET_III_5_530
	MuisZw1136_Rodentia_Sweden_Europe_ET_III_5_530
	MuisZw1137_Rodentia_Sweden_Europe_ET_III_5_366
	MuisZw216_Rodentia_Sweden_Europe_ET_III_5_530
	MuisZw1120_Rodentia_Sweden_Europe_ET_III_5_530
	NW6fordexf7_Sorex_araneus_Norway_Europe_ET_III_5_530
	NW5fordexf6_Sorex_araneus_Norway_Europe_ET_III_5_530
	NW5fordexh6_Sorex_araneus_Norway_Europe_ET_III_5_530
	NW6fordexc9_Sorex_araneus_Norway_Europe_ET_III_5_530
	NW6fordexe8_Sorex_araneus_Norway_Europe_ET_III_5_530
	NW1earsxf7_Sorex_araneus_Norway_Europe_ET_III_5_530
	NW1earsxf11_Sorex_araneus_Norway_Europe_ET_III_5_530
	NW2earsxa12_Sorex_araneus_Norway_Europe_ET_III_5_530
	NW5fordexg6_Sorex_araneus_Norway_Europe_ET_III_5_530
	NW7fordexa10_Sorex_araneus_Norway_Europe_ET_III_5_530
	NW8fordexb3_Sorex_araneus_Norway_Europe_ET_III_5_530
	NW8fordexf5_Sorex_araneus_Norway_Europe_ET_III_5_530
	NW5fordexc7_Sorex_araneus_Norway_Europe_ET_III_5_530
	NW5fordexc4_Sorex_araneus_Norway_Europe_ET_III_5_530
	NW5fordexb4_Sorex_araneus_Norway_Europe_ET_III_5_530
	NW5fordexb3_Sorex_araneus_Norway_Europe_ET_III_5_530
	NW5earsxg1_Sorex_araneus_Norway_Europe_ET_III_5_488
	NW5fordexc3_Sorex_araneus_Norway_Europe_ET_III_5_530
	NW5earsxa6_Sorex_araneus_Norway_Europe_ET_III_5_530
	NW3earsxe7_Sorex_araneus_Norway_Europe_ET_III_5_530
	NW4earsxg7_Sorex_araneus_Norway_Europe_ET_III_5_530
	NW4earsxf7_Sorex_araneus_Norway_Europe_ET_III_5_530
	NW2earsxh11_Sorex_araneus_Norway_Europe_ET_III_5_530
	NW63xd5_Sorex_araneus_Norway_Europe_ET_III_5_530
	NW63xh3_Sorex_araneus_Norway_Europe_ET_III_5_530
	NW2earsxg1_Sorex_araneus_Norway_Europe_ET_III_5_530
	NW2earsxh7_Sorex_araneus_Norway_Europe_ET_III_5_530
	NW63xa4_Sorex_araneus_Norway_Europe_ET_III_5_530
	NW63xb6_Sorex_araneus_Norway_Europe_ET_III_5_530
	NW63xc4_Sorex_araneus_Norway_Europe_ET_III_5_530
	NW5fordexg2_Sorex_isodon_Norway_Europe_ET_III_5_530
	NW5fordexe11_Sorex_isodon_Norway_Europe_ET_III_5_530
	NW5fordexf3_Sorex_isodon_Norway_Europe_ET_III_5_530
	NW6fordexh10_Sorex_isodon_Norway_Europe_ET_III_5_530
	NW5fordexe2_Sorex_isodon_Norway_Europe_ET_III_5_530
	NW6fordexg10_Sorex_isodon_Norway_Europe_ET_III_5_530
	NW6fordexf4_Sorex_isodon_Norway_Europe_ET_III_5_530
	NW6fordexc3_Sorex_isodon_Norway_Europe_ET_III_5_530
	NW6fordexb11_Sorex_isodon_Norway_Europe_ET_III_5_530
	NW2earsxa1_Sorex_isodon_Norway_Europe_ET_III_5_530
	NW2earsxa2_Sorex_isodon_Norway_Europe_ET_III_5_530
	NW5fordexg8_Sorex_isodon_Norway_Europe_ET_III_5_530
	NW6fordexb3_Sorex_isodon_Norway_Europe_ET_III_5_530
	NW5fordexh3_Sorex_isodon_Norway_Europe_ET_III_5_530
	NW8fordexc4_Sorex_isodon_Norway_Europe_ET_III_5_530
	NW7fordexf8_Sorex_isodon_Norway_Europe_ET_III_5_530
	NW7fordexg8_Sorex_isodon_Norway_Europe_ET_III_5_530
	NW8fordexe4_Sorex_isodon_Norway_Europe_ET_III_5_530
	NW5fordexd11_Sorex_isodon_Norway_Europe_ET_III_5_530
	NW7fordexa9_Sorex_isodon_Norway_Europe_ET_III_5_530
	NW7fordexb8_Sorex_isodon_Norway_Europe_ET_III_5_530
	NW5fordexc9_Sorex_isodon_Norway_Europe_ET_III_5_530
	NW5fordexc10_Sorex_isodon_Norway_Europe_ET_III_5_530
	NW3earsxg8_Sorex_isodon_Norway_Europe_ET_III_5_530
	NW3earsxe8_Sorex_isodon_Norway_Europe_ET_III_5_530
	NW3earsxe10_Sorex_isodon_Norway_Europe_ET_III_5_530
	NW3earsxd10_Sorex_isodon_Norway_Europe_ET_III_5_530
	NW2earsxf3_Sorex_isodon_Norway_Europe_ET_III_5_530
	NW3earsxb1_Sorex_isodon_Norway_Europe_ET_III_5_530
	NW3earsxc9_Sorex_isodon_Norway_Europe_ET_III_5_530
	NW3earsxd9_Sorex_isodon_Norway_Europe_ET_III_5_530
	NW2earsxd11_Sorex_isodon_Norway_Europe_ET_III_5_530
	NW2earsxf2_Sorex_isodon_Norway_Europe_ET_III_5_530
	NW5fordexd12_Sorex_minutus_Norway_Europe_ET_III_5_530
	MiceEar174_III_5
Haplotype 5	KC800984_Alces_alces_Sweden_Europe_ET_II_3_366(Representative sequence)
	NW91xd8_Alces_alces_Norway_Europe_ET_II_3_366
	NW93xa7_Alces_alces_Norway_Europe_ET_II_3_366
	NW91xa3_Alces_alces_Norway_Europe_ET_II_3_366
	GQ452226_Capra_aegagrus_Switzerland_Europe_ET_II_3_366
	RoedeerTick11_Capreolus_capreolus_Netherlands_Europe_ET_II_3_366
	ree43_Capreolus_capreolus_Netherlands_Europe_ET_II_3_366
	KM215257_Capreolus_capreolus_Slovenia_Europe_ET_II_3_366
	KM215255_Capreolus_capreolus_Slovenia_Europe_ET_II_3_366
	AF478555_Capreolus_capreolus_Slovenia_Europe_ET_II_3_366
	GQ988754_Capreolus_capreolus_Austria_Europe_ET_II_3_366
	AF383225_Capreolus_capreolus_Switzerland_Europe_ET_II_3_366
	NW89xf1_Capreolus_capreolus_Norway_Europe_ET_II_3_366
	GQ988770_Capreolus_capreolus_Austria_Europe_ET_II_3_366
	KU712121_Capreolus_capreolus_Germany_Europe_ET_II_3_366
	KU712117_Capreolus_capreolus_Germany_Europe_ET_II_3_366
	AY220467_Capreolus_capreolus_Austria_Europe_ET_II_3_366
	JN244017_Capreolus_capreolus_Germany_Europe_ET_II_3_366
	Deerspleen-2012-12_Capreolus_capreolus_Netherlands_Europe_ET_II_3_366
	NW89xa3_Capreolus_capreolus_Norway_Europe_ET_II_3_366
	KU712112_Capreolus_capreolus_Germany_Europe_ET_II_3_366
	Deerspleen-2012-28_Capreolus_capreolus_Netherlands_Europe_ET_II_3_366
	KU712124_Capreolus_capreolus_Germany_Europe_ET_II_3_366
	Deerspleen-2012-7_Capreolus_capreolus_Netherlands_Europe_ET_II_3_366
	Deerspleen-2012-9_Capreolus_capreolus_Netherlands_Europe_ET_II_3_366
	Deerspleen-2012-14_Capreolus_capreolus_Netherlands_Europe_ET_II_3_366
	ZH_M15-BT2_Ixodes_ricinus_Slovakia_Europe_ET_II_3_366
	AY281827_Ixodes_ricinus_Germany_Europe_ET_II_3_366
	ZH_125TI5_Ixodes_ricinus_Germany_Europe_ET_II_3_366
	ZH_N402-BT1_Ixodes_ricinus_Slovakia_Europe_ET_II_3_366
	ZH_M146-B_Ixodes_ricinus_Slovakia_Europe_ET_II_3_366
	ZH_N135-B_Ixodes_ricinus_Slovakia_Europe_ET_II_3_366
	ZH_M290-B_Ixodes_ricinus_Slovakia_Europe_ET_II_3_366
	ZH_M90-F_Ixodes_ricinus_Slovakia_Europe_ET_II_3_366
	KF031396_Ixodes_ricinus_Italy_Europe_ET_II_3_366
	RJ296_Ixodes_ricinus_Netherlands_Europe_ET_II_3_366
	GU827102_Ixodes_ricinus_Luxembourg_Europe_ET_II_3_366
	GU827109_Ixodes_ricinus_Luxembourg_Europe_ET_II_3_366
	GU827108_Ixodes_ricinus_Luxembourg_Europe_ET_II_3_366
	GU827107_Ixodes_ricinus_Luxembourg_Europe_ET_II_3_366
	GU827106_Ixodes_ricinus_Luxembourg_Europe_ET_II_3_366
	GU827113_Ixodes_ricinus_Luxembourg_Europe_ET_II_3_366
	GU827110_Ixodes_ricinus_Luxembourg_Europe_ET_II_3_366
	GU827119_Ixodes_ricinus_Luxembourg_Europe_ET_II_3_366
	GU827114_Ixodes_ricinus_Luxembourg_Europe_ET_II_3_366
	CMV2010-tick1859_Ixodes_ricinus_Netherlands_Europe_ET_II_3_366
	RJ2799_Ixodes_ricinus_Netherlands_Europe_ET_II_3_366
	RJ17_Ixodes_ricinus_Netherlands_Europe_ET_II_3_366
	RJ71_Ixodes_ricinus_Netherlands_Europe_ET_II_3_366
	RJ1065_Ixodes_ricinus_Netherlands_Europe_ET_II_3_366
	RJ2409_Ixodes_ricinus_Netherlands_Europe_ET_II_3_366
	RJ1972_Ixodes_ricinus_Netherlands_Europe_ET_II_3_366
	NWa9xa9_Ixodes_ricinus_Norway_Europe_ET_II_3_366
	HQ629904_Ixodes_ricinus_Estonia_Europe_ET_II_3_366
	ZH_5NA122_Ixodes_ricinus_Germany_Europe_ET_II_3_366
	ZH_126TA126_Ixodes_ricinus_Germany_Europe_ET_II_3_366
	RJ6060_Ixodes_ricinus_Netherlands_Europe_ET_II_3_366
	ZH_5NIII69_Ixodes_ricinus_Germany_Europe_ET_II_3_366
	ZH_5NA95_Ixodes_ricinus_Germany_Europe_ET_II_3_366
	ZH_N394-BT1_Ixodes_ricinus_Slovakia_Europe_ET_II_3_366
	ZH_M31-BT3_Ixodes_ricinus_Slovakia_Europe_ET_II_3_366
	ZH_F43-BT2_Ixodes_ricinus_Slovakia_Europe_ET_II_3_366
	AY281811_Ixodes_ricinus_Germany_Europe_ET_II_3_366
	KF031402_Ixodes_ricinus_Italy_Europe_ET_II_3_366
	KF031401_Ixodes_ricinus_Italy_Europe_ET_II_3_366
	KF031398_Ixodes_ricinus_Italy_Europe_ET_II_3_366
	HQ629905_Ixodes_ricinus_Estonia_Europe_ET_II_3_366
	RJ1688_Ixodes_ricinus_Netherlands_Europe_ET_II_3_366
	RJ1987_Ixodes_ricinus_Netherlands_Europe_ET_II_3_366
	CMV2010-tick1930_Ixodes_ricinus_Netherlands_Europe_ET_II_3_366
	CMV2010-tick3398_Ixodes_ricinus_Netherlands_Europe_ET_II_3_366
	RJ293_Ixodes_ricinus_Netherlands_Europe_ET_II_3_366
	RJ298_Ixodes_ricinus_Netherlands_Europe_ET_II_3_366
	RJ307_Ixodes_ricinus_Netherlands_Europe_ET_II_3_366
	RJ16_Ixodes_ricinus_Netherlands_Europe_ET_II_3_366
	ZH_4KII116_Ixodes_ricinus_Germany_Europe_ET_II_3_366
	GU827115_Ixodes_ricinus_Luxembourg_Europe_ET_II_3_366
	Zuz13_Ixodes_ricinus_Czech_Republic_Europe_ET_II_3_366
	ZH_F45-BT2_Ixodes_ricinus_Slovakia_Europe_ET_II_3_366
	ZH_M59-F_Ixodes_ricinus_Slovakia_Europe_ET_II_3_366
	ZH_125KI7_Ixodes_ricinus_Germany_Europe_ET_II_3_366
	ZH_F9-BT2_Ixodes_ricinus_Slovakia_Europe_ET_II_3_366
	ZH_N274-BT2_Ixodes_ricinus_Slovakia_Europe_ET_II_3_366
	ZH_N408-BT2_Ixodes_ricinus_Slovakia_Europe_ET_II_3_366
	ZH_N412-BT2_Ixodes_ricinus_Slovakia_Europe_ET_II_3_366
	ZH_N441-BT2_Ixodes_ricinus_Slovakia_Europe_ET_II_3_366
	ZH_N33-BT2_Ixodes_ricinus_Slovakia_Europe_ET_II_3_366
	ZH_N82-BT2_Ixodes_ricinus_Slovakia_Europe_ET_II_3_366
	ZH_N134-BT1_Ixodes_ricinus_Slovakia_Europe_ET_II_3_366
	KM215250_Ixodes_ricinus_Slovenia_Europe_ET_II_3_366
	ZH_N12-BT2_Ixodes_ricinus_Slovakia_Europe_ET_II_3_366
	ZH_193_Ixodes_ricinus_(on_Capreolus_capreolus)_Slovakia_Europe_ET_II_3_366
	ZH_190_Ixodes_ricinus_(on_Capreolus_capreolus)_Slovakia_Europe_ET_II_3_366
	EU552923_Ixodes_ricinus_(on_Capreolus_capreolus)_Italy_Europe_ET_II_3_366
	EU552917_Ixodes_ricinus_(on_Capreolus_capreolus)_Italy_Europe_ET_II_3_366
	EU552916_Ixodes_ricinus_(on_Capreolus_capreolus)_Italy_Europe_ET_II_3_366
	EU552915_Ixodes_ricinus_(on_Capreolus_capreolus)_Italy_Europe_ET_II_3_366
	KF031380_Ixodes_ricinus_(on_Homo_sapiens)_Italy_Europe_ET_II_3_366
	KF031387_Ixodes_ricinus_(on_Ovis_aries)_Italy_Europe_ET_II_3_366
	HL12_Lipoptena_cervi_Netherlands_Europe_ET_II_3_366
	RJSheepB41_Ovis_aries_Netherlands_Europe_ET_II_3_366
	RJSheep15652_Ovis_aries_Netherlands_Europe_ET_II_3_366
	EK024_spleen_Sciurus_vulgaris_Belgium_Europe_ET_II_3_366
	EK094_spleen_Sciurus_vulgaris_Belgium_Europe_ET_II_3_366
Haplotype 6	EU982549_Canis_familiaris_Italy_Europe_ET_I_1_458(Representative sequence)
	EU381150_Canis_familiaris_Slovenia_Europe_ET_I_1_1070
	JN656295_Canis_familiaris_Germany_Europe_ET_I_1_432
	KU712090_Canis_familiaris_Hungary_Europe_ET_I_1_432
	KT970680_Canis_familiaris_Italy_Europe_ET_I_1_433
	ReljaGwolveV29_Canis_lupus_Croatia_Europe_ET_I_1_366
	ReljaGwolveV44_Canis_lupus_Croatia_Europe_ET_I_1_366
	ReljaGwolveV46_Canis_lupus_Croatia_Europe_ET_I_1_366
	ReljaGwolveV71_Canis_lupus_Croatia_Europe_ET_I_1_366
	ReljaGwolveV21_Canis_lupus_Croatia_Europe_ET_I_1_366
	ReljaGwolveV30_Canis_lupus_Croatia_Europe_ET_I_1_366
	ReljaGwolveV40_Canis_lupus_Croatia_Europe_ET_I_1_366
	ReljaDeerSJ5_Capreolus_capreolus_Croatia_Europe_ET_I_1_366
	ReljaDeerSJ18_Capreolus_capreolus_Croatia_Europe_ET_I_1_366
	ReljaDeerSJ19_Capreolus_capreolus_Croatia_Europe_ET_I_1_366
	U96735_Equus_caballus_Switzerland_North_America_ET_I_1_1136
	JF893925_Equus_caballus_Germany_Europe_ET_I_1_432
	JF893940_Equus_caballus_Germany_Europe_ET_I_1_432
	JF893923_Equus_caballus_Germany_Europe_ET_I_1_432
	JF893922_Equus_caballus_Germany_Europe_ET_I_1_432
	JF893924_Equus_caballus_Germany_Europe_ET_I_1_432
	JF893921_Equus_caballus_Germany_Europe_ET_I_1_432
	JF893920_Equus_caballus_Germany_Europe_ET_I_1_432
	JF893916_Equus_caballus_Germany_Europe_ET_I_1_432
	JF893917_Equus_caballus_Germany_Europe_ET_I_1_432
	JF893914_Equus_caballus_Germany_Europe_ET_I_1_432
	JF893913_Equus_caballus_Germany_Europe_ET_I_1_432
	HorseNL9_Equus_caballus_Netherlands_Europe_ET_I_1_432
	HorseNL6_Equus_caballus_Netherlands_Europe_ET_I_1_432
	HorseNL7_Equus_caballus_Netherlands_Europe_ET_I_1_432
	HorseNL3_Equus_caballus_Netherlands_Europe_ET_I_1_432
	HorseNL4_Equus_caballus_Netherlands_Europe_ET_I_1_432
	HorseNL5_Equus_caballus_Netherlands_Europe_ET_I_1_432
	HorseNL13_Equus_caballus_Netherlands_Europe_ET_I_1_432
	HorseNL10_Equus_caballus_Netherlands_Europe_ET_I_1_432
	HorseNL1_Equus_caballus_Netherlands_Europe_ET_I_1_432
	EU839853_Equus_caballus_Czech_Republic_Europe_ET_I_1_429
	AY529490_Equus_caballus_Sweden_Europe_ET_I_1_1070
	AF482760_Equus_caballus_Germany_Europe_ET_I_1_1106
	KU712086_Felis_catus_Finland_Europe_ET_I_1_432
	KF015601_Homo_sapiens_Poland_Europe_ET_I_1_1070
	LTO205_Homo_sapiens_Netherlands_Europe_ET_I_1_366
	AF033101variant_Homo_sapiens_Austria_Europe_ET_I_1_1070
	AF033101_Homo_sapiens_Slovenia_Europe_ET_I_1_1070
	MG570466_Homo_sapiens_Poland_Europe_ET_I_1_1070
	CNVtick328_Ixodes_ricinus_Netherlands_Europe_ET_I_1_437
	CNVtick522_Ixodes_ricinus_Netherlands_Europe_ET_I_1_445
	CMV2010-tick329_Ixodes_ricinus_Netherlands_Europe_ET_I_1_439
	Zuz50_Ixodes_ricinus_Czech_Republic_Europe_ET_I_1_432
	Zuz55_Ixodes_ricinus_Czech_Republic_Europe_ET_I_1_432
	ZH_4KI4_Ixodes_ricinus_Germany_Europe_ET_I_1_432
	HQ629907_Ixodes_ricinus_Russia_Europe_ET_I_1_1070
	ZH_4TI2_Ixodes_ricinus_Germany_Europe_ET_I_1_432
	ZH_126KA186_Ixodes_ricinus_Germany_Europe_ET_I_1_432
	EU246961_Ixodes_ricinus_Slovenia_Europe_ET_I_1_1070
	KF031399_Ixodes_ricinus_Italy_Europe_ET_I_1_996
	AY281849_Ixodes_ricinus_Germany_Europe_ET_I_1_1070
	CNVtick569_Ixodes_ricinus_Netherlands_Europe_ET_I_1_438
	ReljaMartKS18_Martes_sp._Croatia_Europe_ET_I_1_366
	MartersBelgietissue285_Mustela_putorius_Belgium_Europe_ET_I_1_432
	BK9SheepNLx7_Ovis_aries_Netherlands_Europe_ET_I_1_432
	ReljaMUF63_Ovis_musimon_Croatia_Europe_ET_I_1_366
	moufflon90_Ovis_musimon_Netherlands_Europe_ET_I_1_391
	ReljaMUF35_Ovis_musimon_Croatia_Europe_ET_I_1_366
	ReljaMUF44_Ovis_musimon_Croatia_Europe_ET_I_1_366
	ReljaMUF46_Ovis_musimon_Croatia_Europe_ET_I_1_366
	ReljaMUF29_Ovis_musimon_Croatia_Europe_ET_I_1_366
	ReljaMUF31_Ovis_musimon_Croatia_Europe_ET_I_1_366
	ReljaMUF32_Ovis_musimon_Croatia_Europe_ET_I_1_366
	ReljaMUF25_Ovis_musimon_Croatia_Europe_ET_I_1_366
	ReljaMUF49_Ovis_musimon_Croatia_Europe_ET_I_1_366
	ReljaCham44D_Rupicapra_rupicapra_Croatia_Europe_ET_I_1_366
	MF061238_Sus_scrofa_Slovakia_Europe_ET_I_1_432
	MF061237_Sus_scrofa_Slovakia_Europe_ET_I_1_432
	EU184703_Sus_scrofa_Slovenia_Europe_ET_I_1_1070
	ReljaWboar1x7_Sus_scrofa_Croatia_Europe_ET_I_1_366
	ReljaWboar1x9_Sus_scrofa_Croatia_Europe_ET_I_1_366
	ReljaWboar1x22_Sus_scrofa_Croatia_Europe_ET_I_1_366
	ReljaWboar5x20_Sus_scrofa_Croatia_Europe_ET_I_1_366
	ReljaWboar1x1_Sus_scrofa_Croatia_Europe_ET_I_1_366
	ReljaBbear63M_Ursus_arctos_Croatia_Europe_ET_I_1_366
	ReljaRfoxTJ29_Vulpes_vulpes_Croatia_Europe_ET_I_1_366
	Foxspleen-2010-1095_Vulpes_vulpes_Netherlands_Europe_ET_I_1_454
	Foxspleen-2010-1096_Vulpes_vulpes_Netherlands_Europe_ET_I_1_439
	ReljaRfoxL119S_Vulpes_vulpes_Croatia_Europe_ET_I_1_366
	Fox1458_Vulpes_vulpes_Netherlands_Europe_ET_I_1_432
	Fox1423_Vulpes_vulpes_Netherlands_Europe_ET_I_1_432
	ReljaRfoxTJ33_Vulpes_vulpes_Croatia_Europe_ET_I_1_366
	ReljaRfoxTJ53_Vulpes_vulpes_Croatia_Europe_ET_I_1_366
	ReljaRfoxTJ71_Vulpes_vulpes_Croatia_Europe_ET_I_1_366
	ReljaRfoxL206Sx30_Vulpes_vulpes_Croatia_Europe_ET_I_1_366
	ReljaRfoxL_205Sx22_Vulpes_vulpes_Croatia_Europe_ET_I_1_366
	ReljaRfoxL49S_Vulpes_vulpes_Croatia_Europe_ET_I_1_366
	ReljaRfoxL78Sx37_Vulpes_vulpes_Croatia_Europe_ET_I_1_366
	KU712132_Vulpes_vulpes_Germany_Europe_ET_I_1_432
Haplotype 7	NW91xc5_Alces_alces_Norway_Europe_ET_I_1_366(Representative sequence)
	NW91xb3_Alces_alces_Norway_Europe_ET_I_1_366
	NW93xa10_Alces_alces_Norway_Europe_ET_I_1_366
	NW92xb10_Cervus_elaphus_Norway_Europe_ET_I_1_366
	GD2012-tick507_Ixodes_ricinus_Netherlands_Europe_ET_I_1_366
	NW45xh7_Ixodes_ricinus_Norway_Europe_ET_I_1_366
	NW22xd10_Ixodes_ricinus_Norway_Europe_ET_I_1_366
	NW31xh6_Ixodes_ricinus_Norway_Europe_ET_I_1_366
	KF383241_Ixodes_ricinus_Slovakia_Europe_ET_I_1_366
	NW19xb8_Ixodes_ricinus_Norway_Europe_ET_I_1_366
	NW76xf3_Ixodes_ricinus_Norway_Europe_ET_I_1_366
	NW40xe12_Ixodes_ricinus_Norway_Europe_ET_I_1_366
	P252_Ixodes_ricinus_Portugal_Europe_ET_I_1_366
	P301_Ixodes_ricinus_Portugal_Europe_ET_I_1_366
	P302_Ixodes_ricinus_Portugal_Europe_ET_I_1_366
	P308_Ixodes_ricinus_Portugal_Europe_ET_I_1_366
	P310_Ixodes_ricinus_Portugal_Europe_ET_I_1_366
	P307_Ixodes_ricinus_Portugal_Europe_ET_I_1_366
	RJ130_Ixodes_ricinus_Netherlands_Europe_ET_I_1_366
	RJ1299_Ixodes_ricinus_Netherlands_Europe_ET_I_1_366
	ZH_F40-FT1_Ixodes_ricinus_Slovakia_Europe_ET_I_1_366
	Zuz59_Ixodes_ricinus_Czech_Republic_Europe_ET_I_1_366
	HM057229_Ixodes_ricinus_(on_Cervus_elaphus)_Spain_Europe_ET_I_1_366
	HM057228_Ixodes_ricinus_(on_Cervus_elaphus)_Spain_Europe_ET_I_1_366
	HH53_Ixodes_ricinus_(on_Erinaceus_europaeus)_Belgium_Europe_ET_I_1_366
	CC198_Ixodes_ventalloi_Portugal_Europe_ET_I_1_366
	ST3_Ovis_aries_Netherlands_Europe_ET_I_1_366
	ST2_Ovis_aries_Netherlands_Europe_ET_I_1_366
	RJSheep52612_Ovis_aries_Netherlands_Europe_ET_I_1_366
	RJSheep18349_Ovis_aries_Netherlands_Europe_ET_I_1_366
	RJSheep00387_Ovis_aries_Netherlands_Europe_ET_I_1_366
	M4Sheep58927_Ovis_aries_Netherlands_Europe_ET_I_1_366
	M2Sheepnocode_Ovis_aries_Netherlands_Europe_ET_I_1_366
	M1Sheep58926_Ovis_aries_Netherlands_Europe_ET_I_1_366
	BK3Sheep59725_Ovis_aries_Netherlands_Europe_ET_I_1_366
	BK6Sheep59709x4_Ovis_aries_Netherlands_Europe_ET_I_1_366
	BK34SheepBKxNL11_Ovis_aries_Netherlands_Europe_ET_I_1_366
	BK26Sheep11935_Ovis_aries_Netherlands_Europe_ET_I_1_366
	BK15Sheep11919x10_Ovis_aries_Netherlands_Europe_ET_I_1_366
	B7_Ovis_aries_Netherlands_Europe_ET_I_1_366
	B9_Ovis_aries_Netherlands_Europe_ET_I_1_366
	B8_Ovis_aries_Netherlands_Europe_ET_I_1_366
	B6_Ovis_aries_Netherlands_Europe_ET_I_1_366
	B13_Ovis_aries_Netherlands_Europe_ET_I_1_366
	B12_Ovis_aries_Netherlands_Europe_ET_I_1_366
	B11_Ovis_aries_Netherlands_Europe_ET_I_1_366
	91Sheep11770_Ovis_aries_Netherlands_Europe_ET_I_1_366
	85Sheep11736_Ovis_aries_Netherlands_Europe_ET_I_1_366
	89Sheep59739_Ovis_aries_Netherlands_Europe_ET_I_1_366
	66Sheep59747_Ovis_aries_Netherlands_Europe_ET_I_1_366
	36Sheep11917_Ovis_aries_Netherlands_Europe_ET_I_1_366
	28Sheep11767_Ovis_aries_Netherlands_Europe_ET_I_1_366
	132SheepNL24x_Ovis_aries_Netherlands_Europe_ET_I_1_366
	118Sheep11915_Ovis_aries_Netherlands_Europe_ET_I_1_366
	107Sheep11763_Ovis_aries_Netherlands_Europe_ET_I_1_366
	109Sheep59729_Ovis_aries_Netherlands_Europe_ET_I_1_366
	108Sheep59745_Ovis_aries_Netherlands_Europe_ET_I_1_366
	101Sheep59722_Ovis_aries_Netherlands_Europe_ET_I_1_366
	Lamb5_3160524026_Ovis_aries_Netherlands_Europe_ET_I_1_366
	Lamb3_3160513046_Ovis_aries_Netherlands_Europe_ET_I_1_366
	Lamb2_3160513045_Ovis_aries_Netherlands_Europe_ET_I_1_366
	Lamb1_3160513044_Ovis_aries_Netherlands_Europe_ET_I_1_366
	KU712099_Ovis_musimon_Germany_Europe_ET_I_1_366
	KU712100_Ovis_musimon_Germany_Europe_ET_I_1_366
	KU712098_Ovis_musimon_Germany_Europe_ET_I_1_366
Haplotype 8	EU860087_Bos_taurus_France_Europe_ET_I_1_366(Representative sequence)
	GermanDairycow58a_Bos_taurus_Germany_Europe_ET_I_1_366
	GQ452232_Bos_taurus_Germany_Europe_ET_I_1_366
	GermanDairycow57a_Bos_taurus_Germany_Europe_ET_I_1_366
	GermanDairycow35_Bos_taurus_Germany_Europe_ET_I_1_366
	GermanDairycow14_Bos_taurus_Germany_Europe_ET_I_1_366
	GermanDairycow46a_Bos_taurus_Germany_Europe_ET_I_1_366
	GermanDairycow7_Bos_taurus_Germany_Europe_ET_I_1_366
	GermanDairycow61a_Bos_taurus_Germany_Europe_ET_I_1_366
	GermanDairycow53_Bos_taurus_Germany_Europe_ET_I_1_366
	GermanDairycow22a_Bos_taurus_Germany_Europe_ET_I_1_366
	GermanDairycow30_Bos_taurus_Germany_Europe_ET_I_1_366
	KJ832485_Bos_taurus_France_Europe_ET_I_1_366
	KJ832484_Bos_taurus_France_Europe_ET_I_1_366
	KJ832487_Bos_taurus_France_Europe_ET_I_1_366
	KJ832476_Bos_taurus_France_Europe_ET_I_1_366
	GQ452231_Capra_aegagrus_Germany_Europe_ET_I_1_366
	HM057231_Ixodes_ricinus_Spain_Europe_ET_I_1_366
	RJ4394_Ixodes_ricinus_Netherlands_Europe_ET_I_1_366
	HM057233_Ixodes_ricinus_Spain_Europe_ET_I_1_366
	NW32xf9_Ixodes_ricinus_Norway_Europe_ET_I_1_366
	RJ2002_Ixodes_ricinus_Netherlands_Europe_ET_I_1_366
	CMV2010-tick5390_Ixodes_ricinus_Netherlands_Europe_ET_I_1_366
	RJ592_Ixodes_ricinus_Netherlands_Europe_ET_I_1_366
	RJ4618_Ixodes_ricinus_Netherlands_Europe_ET_I_1_366
	RJ6889_Ixodes_ricinus_Netherlands_Europe_ET_I_1_366
	RJ5248_Ixodes_ricinus_Netherlands_Europe_ET_I_1_366
	RJ2265_Ixodes_ricinus_Netherlands_Europe_ET_I_1_366
	RJ2948_Ixodes_ricinus_Netherlands_Europe_ET_I_1_366
	RJ3532_Ixodes_ricinus_Netherlands_Europe_ET_I_1_366
	RJ2737_Ixodes_ricinus_Netherlands_Europe_ET_I_1_366
	CNVtick12_Ixodes_ricinus_Netherlands_Europe_ET_I_1_366
	RJ3592_Ixodes_ricinus_Netherlands_Europe_ET_I_1_366
	RJ221_Ixodes_ricinus_Netherlands_Europe_ET_I_1_366
	GD2012-tick300_Ixodes_ricinus_Netherlands_Europe_ET_I_1_366
	NW3xf7_Ixodes_ricinus_Norway_Europe_ET_I_1_366
	HM057230_Ixodes_ricinus_Spain_Europe_ET_I_1_366
	GD2012-tick271_Ixodes_ricinus_Netherlands_Europe_ET_I_1_366
	NW40xe4_Ixodes_ricinus_Norway_Europe_ET_I_1_366
	GD2012-tick85_Ixodes_ricinus_Netherlands_Europe_ET_I_1_366
	GD2012-tick205_Ixodes_ricinus_Netherlands_Europe_ET_I_1_366
	NW39xb12_Ixodes_ricinus_Norway_Europe_ET_I_1_366
	GD2012-tick220_Ixodes_ricinus_Netherlands_Europe_ET_I_1_366
	BerkensTick75_Ixodes_ricinus_Netherlands_Europe_ET_I_1_366
	BerkensTick27_Ixodes_ricinus_Netherlands_Europe_ET_I_1_366
	BerkensTick56_Ixodes_ricinus_Netherlands_Europe_ET_I_1_366
	CNV12_Ixodes_ricinus_Netherlands_Europe_ET_I_1_366
	NW68xa3_Ixodes_ricinus_Norway_Europe_ET_I_1_366
	RJSheep83810_Ovis_aries_Netherlands_Europe_ET_I_1_366
	RJSheep65772_Ovis_aries_Netherlands_Europe_ET_I_1_366
	47Sheep59727_Ovis_aries_Netherlands_Europe_ET_I_1_366
	10Sheep11939_Ovis_aries_Netherlands_Europe_ET_I_1_366
	AF548385_Ovis_aries_Norway_Europe_ET_I_1_366
	sheepVp194_Ovis_aries_Netherlands_Europe_ET_I_1_366
Haplotype 9	NW93xa6_Alces_alces_Norway_Europe_ET_I_1_366(Representative sequence)
	NW91xf2_Alces_alces_Norway_Europe_ET_I_1_366
	KJ832481_Bos_taurus_France_Europe_ET_I_1_366
	ReljaDeerSJ22_Capreolus_capreolus_Croatia_Europe_ET_I_1_366
	HM057224_Cervus_elaphus_Spain_Europe_ET_I_1_366
	KU712107_Cervus_elaphus_Germany_Europe_ET_I_1_366
	NW92xb2_Cervus_elaphus_Norway_Europe_ET_I_1_366
	NW92xa3_Cervus_elaphus_Norway_Europe_ET_I_1_366
	NW92xd7_Cervus_elaphus_Norway_Europe_ET_I_1_366
	ReljaDeerSJ120_Cervus_elaphus_Croatia_Europe_ET_I_1_366
	PWN19fd_Dama_dama_Netherlands_Europe_ET_I_1_366
	HorseNL8_Equus_caballus_Netherlands_Europe_ET_I_1_366
	ZH_F2-FT1_Ixodes_ricinus_Slovakia_Europe_ET_I_1_366
	NW48xb11_Ixodes_ricinus_Norway_Europe_ET_I_1_366
	NW4xc1_Ixodes_ricinus_Norway_Europe_ET_I_1_366
	RJ6572_Ixodes_ricinus_Netherlands_Europe_ET_I_1_366
	NW47xe10_Ixodes_ricinus_Norway_Europe_ET_I_1_366
	NW4xc7_Ixodes_ricinus_Norway_Europe_ET_I_1_366
	NW24xa7_Ixodes_ricinus_Norway_Europe_ET_I_1_366
	NW80xa2_Ixodes_ricinus_Norway_Europe_ET_I_1_366
	RJ5236_Ixodes_ricinus_Netherlands_Europe_ET_I_1_366
	RJ5034_Ixodes_ricinus_Netherlands_Europe_ET_I_1_366
	RJ2821_Ixodes_ricinus_Netherlands_Europe_ET_I_1_366
	RJ386_Ixodes_ricinus_Netherlands_Europe_ET_I_1_366
	RJ2403_Ixodes_ricinus_Netherlands_Europe_ET_I_1_366
	RJ2657_Ixodes_ricinus_Netherlands_Europe_ET_I_1_366
	NW38xg3_Ixodes_ricinus_Norway_Europe_ET_I_1_366
	NWa3xh11_Ixodes_ricinus_Norway_Europe_ET_I_1_366
	RJ5256_Ixodes_ricinus_Netherlands_Europe_ET_I_1_366
	NW9xa5_Ixodes_ricinus_Norway_Europe_ET_I_1_366
	NWa9xe5_Ixodes_ricinus_Norway_Europe_ET_I_1_366
	ZH_F28-FT1_Ixodes_ricinus_Slovakia_Europe_ET_I_1_366
	NW77xh2_Ixodes_ricinus_Norway_Europe_ET_I_1_366
	NW64xd10_Ixodes_ricinus_Norway_Europe_ET_I_1_366
	NWa7xb10_Ixodes_ricinus_Norway_Europe_ET_I_1_366
	NW46xe4_Ixodes_ricinus_Norway_Europe_ET_I_1_366
	NW52xc2_Ixodes_ricinus_Norway_Europe_ET_I_1_366
	NW74xb5_Ixodes_ricinus_Norway_Europe_ET_I_1_366
	NW66xg9_Ixodes_ricinus_Norway_Europe_ET_I_1_366
	NW41xa7_Ixodes_ricinus_Norway_Europe_ET_I_1_366
	RJSheep66200_Ovis_aries_Netherlands_Europe_ET_I_1_366
	RJSheep66572_Ovis_aries_Netherlands_Europe_ET_I_1_366
	RJSheep15724_Ovis_aries_Netherlands_Europe_ET_I_1_366
	RJSheep15575_Ovis_aries_Netherlands_Europe_ET_I_1_366
	111Sheep11909_Ovis_aries_Netherlands_Europe_ET_I_1_366
Haplotype 10	GQ452225_Capra_aegagrus_Switzerland_Europe_ET_II_3_366(Representative sequence)
	RoedeerTick37_Capreolus_capreolus_Netherlands_Europe_ET_II_3_366
	RoedeerTick35_Capreolus_capreolus_Netherlands_Europe_ET_II_3_366
	KM215259_Capreolus_capreolus_Slovenia_Europe_ET_II_3_366
	AF478564_Capreolus_capreolus_Slovenia_Europe_ET_II_3_366
	NW89xg2_Capreolus_capreolus_Norway_Europe_ET_II_3_366
	KJ832450_Capreolus_capreolus_France_Europe_ET_II_3_366
	KU712115_Capreolus_capreolus_Germany_Europe_ET_II_3_366
	AY220468_Capreolus_capreolus_Czech_Republic_Europe_ET_II_3_366
	KJ832451_Capreolus_capreolus_France_Europe_ET_II_3_366
	NW89xc1_Capreolus_capreolus_Norway_Europe_ET_II_3_366
	Deerspleen-2012-2_Capreolus_capreolus_Netherlands_Europe_ET_II_3_366
	ReljaDeerSJ126_Cervus_elaphus_Croatia_Europe_ET_II_3_366
	ReljaDeerSJ93_Cervus_elaphus_Croatia_Europe_ET_II_3_366
	AY281815_Ixodes_ricinus_Germany_Europe_ET_II_3_366
	GU827104_Ixodes_ricinus_Luxembourg_Europe_ET_II_3_366
	ZH_124BII18_Ixodes_ricinus_Germany_Europe_ET_II_3_366
	AY281836_Ixodes_ricinus_Germany_Europe_ET_II_3_366
	AY281813_Ixodes_ricinus_Germany_Europe_ET_II_3_366
	ZH_N167-B_Ixodes_ricinus_Slovakia_Europe_ET_II_3_366
	KM215248_Ixodes_ricinus_Slovenia_Europe_ET_II_3_366
	ZH_N438-BT1_Ixodes_ricinus_Slovakia_Europe_ET_II_3_366
	ZH_M272-B_Ixodes_ricinus_Slovakia_Europe_ET_II_3_366
	GU827118_Ixodes_ricinus_Luxembourg_Europe_ET_II_3_366
	NW56xg6_Ixodes_ricinus_Norway_Europe_ET_II_3_366
	AY281824_Ixodes_ricinus_Germany_Europe_ET_II_3_366
	GU827120_Ixodes_ricinus_Luxembourg_Europe_ET_II_3_366
	RJ5930_Ixodes_ricinus_Netherlands_Europe_ET_II_3_366
	KF383237_Ixodes_ricinus_Slovakia_Europe_ET_II_3_366
	JX082324_Ixodes_ricinus_(on_Aves)_Switzerland_Europe_ET_II_3_366
	ReljaMartKS10_Martes_sp._Croatia_Europe_ET_II_3_366
	NW93xc9_II_3
Haplotype 11	AY848752_Canis_familiaris_Italy_Europe_ET_I_1_366(Representative sequence)
	AY219849_Canis_familiaris_USA_North_America_ET_I_1_366
	EU839858_Equus_caballus_Czech_Republic_Europe_ET_I_1_366
	AY848749_Equus_caballus_Italy_Europe_ET_I_1_366
	AY848747_Equus_caballus_Italy_Europe_ET_I_1_366
	EF647585_Equus_caballus_USA_North_America_ET_I_1_366
	AF172161_Equus_caballus_USA_North_America_ET_I_1_366
	AF172160_Equus_caballus_USA_North_America_ET_I_1_366
	U96727_Equus_caballus_USA_North_America_ET_I_1_366
	AF172158_Equus_caballus_USA_North_America_ET_I_1_366
	JF494840_Equus_caballus_USA_North_America_ET_I_1_366
	AF172162_Equus_caballus_USA_North_America_ET_I_1_366
	DQ680012_Felis_catus_USA_North_America_ET_I_1_366
	U96728_Homo_sapiens_USA_North_America_ET_I_1_366
	AF172163_Homo_sapiens_USA_North_America_ET_I_1_366
	JF494839_Homo_sapiens_USA_North_America_ET_I_1_366
	AF172159_Homo_sapiens_USA_North_America_ET_I_1_366
	KY709330_Hyalomma_lusitanicum_(on_Erinaceus_europaeus)_Italy_Europe_ET_I_1_366
	KY709329_Hyalomma_marginatum_(on_Aves)_Italy_Europe_ET_I_1_366
	KP276603_Ixodes_pacificus_USA_North_America_ET_I_1_366
	JF494841_Neotoma_sp._USA_North_America_ET_I_1_366
	JF494838_Neotoma_sp._USA_North_America_ET_I_1_366
	JF494837_Neotoma_sp._USA_North_America_ET_I_1_366
	JF494835_Neotoma_sp._USA_North_America_ET_I_1_366
	AF173988_Neotoma_sp._USA_North_America_ET_I_1_366
	KU534870_Rhipicephalus_sanguineus_s.l._(on_Canis_familiaris)_Costa_Rica_Central_America_ET_I_1_366
	AY626252_Sigmodon_hispidus_USA_North_America_ET_I_1_366
	DQ088133_Sylvilagus_floridanus_USA_North_America_ET_I_1_366
Haplotype 12	GQ452230_Bos_taurus_Germany_Europe_ET_I_1_366(Representative sequence)
	ReljaDeerSJ39_Capreolus_capreolus_Croatia_Europe_ET_I_1_366
	EHV291_Cervus_elaphus_Netherlands_Europe_ET_I_1_366
	EHV15_Cervus_elaphus_Netherlands_Europe_ET_I_1_366
	EHV112_Cervus_elaphus_Netherlands_Europe_ET_I_1_366
	AF478552_Cervus_elaphus_Slovenia_Europe_ET_I_1_366
	KU712126_Cervus_nippon_Germany_Europe_ET_I_1_366
	PWN27fd_Dama_dama_Netherlands_Europe_ET_I_1_366
	AWD77fd_Dama_dama_Netherlands_Europe_ET_I_1_366
	RJ2733_Ixodes_ricinus_Netherlands_Europe_ET_I_1_366
	RJ6624_Ixodes_ricinus_Netherlands_Europe_ET_I_1_366
	BerkensTick79_Ixodes_ricinus_Netherlands_Europe_ET_I_1_366
	BerkensTick36_Ixodes_ricinus_Netherlands_Europe_ET_I_1_366
	ZH_M42-F_Ixodes_ricinus_Slovakia_Europe_ET_I_1_366
	NW41xb8_Ixodes_ricinus_Norway_Europe_ET_I_1_366
	ZH_F39-FT2_Ixodes_ricinus_Slovakia_Europe_ET_I_1_366
	NW67xe3_Ixodes_ricinus_Norway_Europe_ET_I_1_366
	HLVGabor2013-92_Lipoptena_cervi_Hungary_Europe_ET_I_1_366
	RJSheep27486_Ovis_aries_Netherlands_Europe_ET_I_1_366
	sheepVp68_Ovis_aries_Netherlands_Europe_ET_I_1_366
	sheepVp64_Ovis_aries_Netherlands_Europe_ET_I_1_366
	moufflon51_Ovis_musimon_Netherlands_Europe_ET_I_1_366
	moufflon226_Ovis_musimon_Netherlands_Europe_ET_I_1_366
	moufflon130_Ovis_musimon_Netherlands_Europe_ET_I_1_366
	moufflon138_Ovis_musimon_Netherlands_Europe_ET_I_1_366
	GQ988756_Rupicapra_rupicapra_Austria_Europe_ET_I_1_366
	KR092132_Sus_scrofa_Slovakia_Europe_ET_I_1_366
Haplotype 13	RoedeerTick141_Capreolus_capreolus_Netherlands_Europe_ET_II_3_366(Representative sequence)
	RoedeerTick131_Capreolus_capreolus_Netherlands_Europe_ET_II_3_366
	RoedeerTick132_Capreolus_capreolus_Netherlands_Europe_ET_II_3_366
	GQ988763_Capreolus_capreolus_Austria_Europe_ET_II_3_366
	KU712118_Capreolus_capreolus_Germany_Europe_ET_II_3_366
	AF478560_Capreolus_capreolus_Slovenia_Europe_ET_II_3_366
	GQ988764_Capreolus_capreolus_Austria_Europe_ET_II_3_366
	GQ988762_Capreolus_capreolus_Austria_Europe_ET_II_3_366
	Deerspleen-2012-18_Capreolus_capreolus_Netherlands_Europe_ET_II_3_366
	Deerspleen-2012-22_Capreolus_capreolus_Netherlands_Europe_ET_II_3_366
	KU712109_Capreolus_capreolus_Germany_Europe_ET_II_3_366
	ReljaDeerSJ87_Cervus_elaphus_Croatia_Europe_ET_II_3_366
	AWD84fd_Dama_dama_Netherlands_Europe_ET_II_3_366
	AY220470_Ixodes_ricinus_Austria_Europe_ET_II_3_366
	KM215247_Ixodes_ricinus_Slovenia_Europe_ET_II_3_366
	GU827101_Ixodes_ricinus_Luxembourg_Europe_ET_II_3_366
	RJ1649_Ixodes_ricinus_Netherlands_Europe_ET_II_3_366
	ZH_124TA113_Ixodes_ricinus_Germany_Europe_ET_II_3_366
	ZH_N439-FT3_Ixodes_ricinus_Slovakia_Europe_ET_II_3_366
	KM215249_Ixodes_ricinus_Slovenia_Europe_ET_II_3_366
	NW55xb4_Ixodes_ricinus_Norway_Europe_ET_II_3_366
	ZH_F69-FT2_Ixodes_ricinus_Slovakia_Europe_ET_II_3_366
	KF312356_Ixodes_ricinus_Poland_Europe_ET_II_3_366
	ZH_4NA115_Ixodes_ricinus_Germany_Europe_ET_II_3_366
	EU552914_Ixodes_ricinus_(on_Capreolus_capreolus)_Italy_Europe_ET_II_3_366
Haplotype 14	KJ832473_Bos_taurus_France_Europe_ET_I_1_366(Representative sequence)
	AF478563_Cervus_elaphus_Slovenia_Europe_ET_I_1_366
	JF893915_Equus_caballus_Germany_Europe_ET_I_1_366
	NW38xh3_Ixodes_ricinus_Norway_Europe_ET_I_1_366
	RJ3326_Ixodes_ricinus_Netherlands_Europe_ET_I_1_366
	AF202895_Ixodes_ricinus_Switzerland_Europe_ET_I_1_366
	NW43xg4_Ixodes_ricinus_Norway_Europe_ET_I_1_366
	NW44xc9_Ixodes_ricinus_Norway_Europe_ET_I_1_366
	KF312361_Ixodes_ricinus_Poland_Europe_ET_I_1_366
	RJ154_Ixodes_ricinus_Netherlands_Europe_ET_I_1_366
	CMV2010-tick637_Ixodes_ricinus_Netherlands_Europe_ET_I_1_366
	RJ7093_Ixodes_ricinus_Netherlands_Europe_ET_I_1_366
	RJ5825_Ixodes_ricinus_Netherlands_Europe_ET_I_1_366
	Zuz51_Ixodes_ricinus_Czech_Republic_Europe_ET_I_1_366
	RJ2756_Ixodes_ricinus_Netherlands_Europe_ET_I_1_366
	RJ6746_Ixodes_ricinus_Netherlands_Europe_ET_I_1_366
	NWa7xc11_Ixodes_ricinus_Norway_Europe_ET_I_1_366
	CMV2010-tick262_Ixodes_ricinus_Netherlands_Europe_ET_I_1_366
	ZH_N197-F_Ixodes_ricinus_Slovakia_Europe_ET_I_1_366
	sheepVp254_Ovis_aries_Netherlands_Europe_ET_I_1_366
	moufflon28_Ovis_musimon_Netherlands_Europe_ET_I_1_366
	KJ622308_Ursus_arctos_Slovenia_Europe_ET_I_1_366
	EU157920_I_1
Haplotype 15	NW91xe6_Alces_alces_Norway_Europe_ET_I_1_366(Representative sequence)
	NW92xe1_Cervus_elaphus_Norway_Europe_ET_I_1_366
	NW94xh2_Cervus_elaphus_Norway_Europe_ET_I_1_366
	RJ1908_Ixodes_ricinus_Netherlands_Europe_ET_I_1_366
	NW70xe5_Ixodes_ricinus_Norway_Europe_ET_I_1_366
	RJ498_Ixodes_ricinus_Netherlands_Europe_ET_I_1_366
	RJ945_Ixodes_ricinus_Netherlands_Europe_ET_I_1_366
	RJ986_Ixodes_ricinus_Netherlands_Europe_ET_I_1_366
	RJ1886_Ixodes_ricinus_Netherlands_Europe_ET_I_1_366
	NW81xd2_Ixodes_ricinus_Norway_Europe_ET_I_1_366
	NW31xd7_Ixodes_ricinus_Norway_Europe_ET_I_1_366
	NWa7xa5_Ixodes_ricinus_Norway_Europe_ET_I_1_366
	ZH_M38-F_Ixodes_ricinus_Slovakia_Europe_ET_I_1_366
	NW31xa7_Ixodes_ricinus_Norway_Europe_ET_I_1_366
	NW38xg5_Ixodes_ricinus_Norway_Europe_ET_I_1_366
	NW34xh6_Ixodes_ricinus_Norway_Europe_ET_I_1_366
	NW41xa5_Ixodes_ricinus_Norway_Europe_ET_I_1_366
	NW55xf2_Ixodes_ricinus_Norway_Europe_ET_I_1_366
	NW50xd8_Ixodes_ricinus_Norway_Europe_ET_I_1_366
	NW52xe11_Ixodes_ricinus_Norway_Europe_ET_I_1_366
	NW25xb10_Ixodes_ricinus_Norway_Europe_ET_I_1_366
	moufflon194_Ovis_musimon_Netherlands_Europe_ET_I_1_366
Haplotype 16	NW89xc11_Alces_alces_Norway_Europe_ET_I_1_366(Representative sequence)
	NW91xc2_Alces_alces_Norway_Europe_ET_I_1_366
	NW93xf1_Alces_alces_Norway_Europe_ET_I_1_366
	JN005748_Capreolus_capreolus_Poland_Europe_ET_I_1_366
	KJ832464_Capreolus_capreolus_France_Europe_ET_I_1_366
	EU157921_Cervus_elaphus_Poland_Europe_ET_I_1_366
	NW57xd9_Cervus_elaphus_Norway_Europe_ET_I_1_366
	NW94xa5_Cervus_elaphus_Norway_Europe_ET_I_1_366
	NW38xc8_Ixodes_ricinus_Norway_Europe_ET_I_1_366
	ZH_N77-BT2_Ixodes_ricinus_Slovakia_Europe_ET_I_1_366
	NW18xd10_Ixodes_ricinus_Norway_Europe_ET_I_1_366
	AY281818_Ixodes_ricinus_Germany_Europe_ET_I_1_366
	ZH_N6-BT2_Ixodes_ricinus_Slovakia_Europe_ET_I_1_366
	CNVtick617_Ixodes_ricinus_Netherlands_Europe_ET_I_1_366
	NW27xb11_Ixodes_ricinus_Norway_Europe_ET_I_1_366
	NW61xh9_Ixodes_ricinus_Norway_Europe_ET_I_1_366
	EU552922_Ixodes_ricinus_(on_Capreolus_capreolus)_Italy_Europe_ET_I_1_366
	KF031388_Ixodes_ricinus_(on_Rodentia)_Italy_Europe_ET_I_1_366
	sheepVp71_Ovis_aries_Netherlands_Europe_ET_I_1_366
	sheepVp74_Ovis_aries_Netherlands_Europe_ET_I_1_366
	sheepVp73_Ovis_aries_Netherlands_Europe_ET_I_1_366
Haplotype 17	LC334016_Canis_familiaris_Japan_Asia_ET_II_4_366(Representative sequence)
	KU519285_Felis_catus_South_Korea_Asia_ET_II_4_366
	KX980043_Ixodes_pavlovskyi_Russia_Europe_ET_II_4_366
	KC583434_Ixodes_persulcatus_Russia_Europe_ET_II_4_366
	HM366578_Ixodes_persulcatus_Russia_Europe_ET_II_4_366
	KF745749_Ixodes_persulcatus_Russia_Europe_ET_II_4_366
	HM366569_Ixodes_persulcatus_Russia_Europe_ET_II_4_366
	HM366568_Ixodes_persulcatus_Russia_Europe_ET_II_4_366
	HM366567_Ixodes_persulcatus_Russia_Europe_ET_II_4_366
	HM366572_Ixodes_persulcatus_Russia_Europe_ET_II_4_366
	KF745748_Ixodes_persulcatus_Russia_Europe_ET_II_4_366
	HM366574_Ixodes_persulcatus_Russia_Europe_ET_II_4_366
	HM366573_Ixodes_persulcatus_Russia_Europe_ET_II_4_366
	KX980046_Ixodes_persulcatus_Russia_Europe_ET_II_4_366
	HM366576_Ixodes_persulcatus_Russia_Europe_ET_II_4_366
	HM366575_Ixodes_persulcatus_Russia_Europe_ET_II_4_366
	KF745750_Ixodes_persulcatus_Russia_Europe_ET_II_4_366
	JQ622144_Ixodes_persulcatus_Japan_Asia_ET_II_4_366
	KC583433_Myodes_glareolus_Russia_Europe_ET_II_4_366
	HQ630619_Tamias_sibiricus_Russia_Europe_ET_II_4_366
	HQ630618_Tamias_sibiricus_Russia_Europe_ET_II_4_366
Haplotype 18	NW93xd12_Cervus_elaphus_Norway_Europe_ET_I_1_366(Representative sequence)
	MartersNLticks180_Ixodes_hexagonus_(on_Martes_martes)_Netherlands_Europe_ET_I_1_366
	MartersNLticks51_Ixodes_hexagonus_(on_Martes_martes)_Netherlands_Europe_ET_I_1_366
	MartersNLticks205_Ixodes_hexagonus_(on_Mustela_putorius)_Netherlands_Europe_ET_I_1_366
	RJ4768_Ixodes_ricinus_Netherlands_Europe_ET_I_1_366
	RJ1778_Ixodes_ricinus_Netherlands_Europe_ET_I_1_366
	MartersNLticks199_Ixodes_ricinus_(on_Martes_martes)_Netherlands_Europe_ET_I_1_366
	MartersNLticks130_Ixodes_ricinus_(on_Martes_martes)_Netherlands_Europe_ET_I_1_366
	MartersNLticks126_Ixodes_ricinus_(on_Martes_martes)_Netherlands_Europe_ET_I_1_366
	MartersNLticks183_Ixodes_ricinus_(on_Martes_martes)_Netherlands_Europe_ET_I_1_366
	MartersNLticks91_Ixodes_ricinus_(on_Martes_martes)_Netherlands_Europe_ET_I_1_366
	MartersNLticks88_Ixodes_ricinus_(on_Martes_martes)_Netherlands_Europe_ET_I_1_366
	MartersNLticks50_Ixodes_ricinus_(on_Martes_martes)_Netherlands_Europe_ET_I_1_366
	MartersNLticks212_Ixodes_ricinus_(on_Mustela_erminea)_Netherlands_Europe_ET_I_1_366
	MartersBelgietissue40_Martes_foina_Belgium_Europe_ET_I_1_366
	ReljaMUF59_Ovis_musimon_Croatia_Europe_ET_I_1_366
Haplotype 19	RJ3937_Ixodes_ricinus_Netherlands_Europe_ET_I_1_366(Representative sequence)
	RJ4747_Ixodes_ricinus_Netherlands_Europe_ET_I_1_366
	RJ5024_Ixodes_ricinus_Netherlands_Europe_ET_I_1_366
	RJ5060_Ixodes_ricinus_Netherlands_Europe_ET_I_1_366
	RJ5578_Ixodes_ricinus_Netherlands_Europe_ET_I_1_366
	RJ7260_Ixodes_ricinus_Netherlands_Europe_ET_I_1_366
	RJ4376_Ixodes_ricinus_Netherlands_Europe_ET_I_1_366
	RJ3564_Ixodes_ricinus_Netherlands_Europe_ET_I_1_366
	RJ235_Ixodes_ricinus_Netherlands_Europe_ET_I_1_366
	RJ4358_Ixodes_ricinus_Netherlands_Europe_ET_I_1_366
	RJ3961_Ixodes_ricinus_Netherlands_Europe_ET_I_1_366
	RJ4384_Ixodes_ricinus_Netherlands_Europe_ET_I_1_366
	RJ4787_Ixodes_ricinus_Netherlands_Europe_ET_I_1_366
	RJ4409_Ixodes_ricinus_Netherlands_Europe_ET_I_1_366
	RJ4754_Ixodes_ricinus_Netherlands_Europe_ET_I_1_366
	NW35xd12_Ixodes_ricinus_Norway_Europe_ET_I_1_366
Haplotype 20	KT220193_Apodemus_agrarius_South_Korea_Asia_ET_II_4_366(Representative sequence)
	KT220194_Apodemus_agrarius_South_Korea_Asia_ET_II_4_366
	KT220192_Apodemus_agrarius_South_Korea_Asia_ET_II_4_366
	KT192430_Apodemus_agrarius_South_Korea_Asia_ET_II_4_366
	KU519286_Canis_familiaris_South_Korea_Asia_ET_II_4_366
	KU519284_Felis_catus_South_Korea_Asia_ET_II_4_366
	JQ086319.4_Haemaphysalis_flava_(on_Hydropotes_inermis)_South_Korea_Asia_ET_II_4_366
	JQ086319.3_Haemaphysalis_flava_(on_Hydropotes_inermis)_South_Korea_Asia_ET_II_4_366
	HM752098_Haemaphysalis_inermis_South_Korea_Asia_ET_II_4_366
	KJ677107_Homo_sapiens_South_Korea_Asia_ET_II_4_366
	JX219474_Ixodes_nipponensis_South_Korea_Asia_ET_II_4_366
	JQ086319.2_Ixodes_nipponensis_(on_Hydropotes_inermis)_South_Korea_Asia_ET_II_4_366
	JQ086319.1_Ixodes_nipponensis_(on_Hydropotes_inermis)_South_Korea_Asia_ET_II_4_366
	JQ086319.5_Ixodes_persulcatus_(on_Hydropotes_inermis)_South_Korea_Asia_ET_II_4_366
	KT220193_II_4
Haplotype 21	NW93xg8_Alces_alces_Norway_Europe_ET_I_1_366(Representative sequence)
	NW53xf8_Ixodes_ricinus_Norway_Europe_ET_I_1_366
	RJ4417_Ixodes_ricinus_Netherlands_Europe_ET_I_1_366
	RJ4282_Ixodes_ricinus_Netherlands_Europe_ET_I_1_366
	NWa10xc10_Ixodes_ricinus_Norway_Europe_ET_I_1_366
	RJ3583_Ixodes_ricinus_Netherlands_Europe_ET_I_1_366
	RJ3624_Ixodes_ricinus_Netherlands_Europe_ET_I_1_366
	RJ6619_Ixodes_ricinus_Netherlands_Europe_ET_I_1_366
	RJ3576_Ixodes_ricinus_Netherlands_Europe_ET_I_1_366
	RJ3581_Ixodes_ricinus_Netherlands_Europe_ET_I_1_366
	RJ5490_Ixodes_ricinus_Netherlands_Europe_ET_I_1_366
	RJ4739_Ixodes_ricinus_Netherlands_Europe_ET_I_1_366
	RJ3972_Ixodes_ricinus_Netherlands_Europe_ET_I_1_366
	NW66xg8_Ixodes_ricinus_Norway_Europe_ET_I_1_366
Haplotype 22	9_ER_Erinaceus_roumanicus_Czech_Republic_Europe_ET_IV_7_366(Representative sequence)
	17_ER7_Erinaceus_roumanicus_Czech_Republic_Europe_ET_IV_7_366
	RJ555_Ixodes_ricinus_Netherlands_Europe_ET_IV_7_366
	IRmerel118_Ixodes_ricinus_(on_Aves)_Belgium_Europe_ET_IV_7_366
	JX082323_Ixodes_ricinus_(on_Aves)_Switzerland_Europe_ET_IV_7_366
	IRmerel14_Ixodes_ricinus_(on_Aves)_Belgium_Europe_ET_IV_7_366
	IRmerel32_Ixodes_ricinus_(on_Aves)_Belgium_Europe_ET_IV_7_366
	KF031393_Ixodes_ricinus_(on_Aves)_Italy_Europe_ET_IV_7_366
	IRmerel11_Ixodes_ricinus_(on_Aves)_Belgium_Europe_ET_IV_7_366
	6_TM_Turdus_merula_Czech_Republic_Europe_ET_IV_7_366
	13_TM_Turdus_merula_Czech_Republic_Europe_ET_IV_7_366
	16_TM4_Turdus_merula_Czech_Republic_Europe_ET_IV_7_366
	20_TM_Turdus_merula_Czech_Republic_Europe_ET_IV_7_366
	9_IV_7
Haplotype 23	KC800986_Alces_alces_Sweden_Europe_ET_I_1_366(Representative sequence)
	GQ452228_Bos_taurus_Switzerland_Europe_ET_I_1_366
	KM215261_Cervus_elaphus_Slovenia_Europe_ET_I_1_366
	KM215262_Cervus_elaphus_Slovenia_Europe_ET_I_1_366
	EHV303_Cervus_elaphus_Netherlands_Europe_ET_I_1_366
	AF478562_Cervus_elaphus_Slovenia_Europe_ET_I_1_366
	PWN32fd_Dama_dama_Netherlands_Europe_ET_I_1_366
	PWN6fd_Dama_dama_Netherlands_Europe_ET_I_1_366
	NW37xb6_Ixodes_ricinus_Norway_Europe_ET_I_1_366
	NW78xf11_Ixodes_ricinus_Norway_Europe_ET_I_1_366
	CMV2010-tick642_Ixodes_ricinus_Netherlands_Europe_ET_I_1_366
	43Sheep11934_Ovis_aries_Netherlands_Europe_ET_I_1_366
	moufflon200_Ovis_musimon_Netherlands_Europe_ET_I_1_366
Haplotype 24	KF836094.dog9_Canis_familiaris_Brazil_South_America_ET_I_1_1061(Representative sequence)
	KF836094.dog8_Canis_familiaris_Brazil_South_America_ET_I_1_1061
	KF836094.dog7_Canis_familiaris_Brazil_South_America_ET_I_1_1061
	KF836094.dog5_Canis_familiaris_Brazil_South_America_ET_I_1_1061
	KF836094.dog4_Canis_familiaris_Brazil_South_America_ET_I_1_1061
	KF836094.dog6_Canis_familiaris_Brazil_South_America_ET_I_1_1061
	KF836094.dog3_Canis_familiaris_Brazil_South_America_ET_I_1_1061
	KF836094.dog11_Canis_familiaris_Brazil_South_America_ET_I_1_1061
	KF836094.dog2_Canis_familiaris_Brazil_South_America_ET_I_1_1061
	KF836094.dog12_Canis_familiaris_Brazil_South_America_ET_I_1_1061
	KF836094.dog1_Canis_familiaris_Brazil_South_America_ET_I_1_1061
	KF836094.dog10_Canis_familiaris_Brazil_South_America_ET_I_1_1061
Haplotype 25	NW94xd1_Cervus_elaphus_Norway_Europe_ET_I_1_366(Representative sequence)
	PWN23fd_Dama_dama_Netherlands_Europe_ET_I_1_366
	RJ1827_Ixodes_ricinus_Netherlands_Europe_ET_I_1_366
	NWa8xg4_Ixodes_ricinus_Norway_Europe_ET_I_1_366
	RJSheep66183_Ovis_aries_Netherlands_Europe_ET_I_1_366
	RJSheep65722_Ovis_aries_Netherlands_Europe_ET_I_1_366
	RJSheep59410_Ovis_aries_Netherlands_Europe_ET_I_1_366
	RJSheep44980_Ovis_aries_Netherlands_Europe_ET_I_1_366
	RJSheep27488_Ovis_aries_Netherlands_Europe_ET_I_1_366
	RJSheep18174_Ovis_aries_Netherlands_Europe_ET_I_1_366
	RJSheep03050_Ovis_aries_Netherlands_Europe_ET_I_1_366
Haplotype 26	KY379956_Dermacentor_reticulatus_Russia_Europe_ET_III_6_1244(Representative sequence)
	KY684733_Ixodes_persulcatus_Russia_Europe_ET_III_6_1226
	KY684729_Ixodes_persulcatus_Russia_Europe_ET_III_6_1228
	KY684732_Ixodes_persulcatus_Russia_Europe_ET_III_6_1227
	KY684731_Ixodes_persulcatus_Russia_Europe_ET_III_6_1227
	KY684730_Ixodes_persulcatus_Russia_Europe_ET_III_6_1226
	KF701462_Ixodes_persulcatus_(on_Rodentia)_Russia_Europe_ET_III_6_1228
	KF701461_Ixodes_persulcatus_(on_Rodentia)_Russia_Europe_ET_III_6_1220
	KF701460_Ixodes_persulcatus_(on_Rodentia)_Russia_Europe_ET_III_6_1222
	KY379956_III_6
Haplotype 27	KX980041_Ixodes_pavlovskyi_Russia_Europe_ET_III_6_1243(Representative sequence)
	KX980042_Ixodes_pavlovskyi_Russia_Europe_ET_III_6_1233
	KX980044_Ixodes_persulcatus_Russia_Europe_ET_III_6_1175
	HM366571_Ixodes_persulcatus_Russia_Europe_ET_III_6_1244
	HM366570_Ixodes_persulcatus_Russia_Europe_ET_III_6_1244
	KX980045_Ixodes_persulcatus_Russia_Europe_ET_III_6_1234
	HQ630615_Myodes_rufocanus_Russia_Europe_ET_III_6_1244
	HQ630614_Myodes_rufocanus_Russia_Europe_ET_III_6_1244
	KF745744_Myodes_rutilus_Russia_Europe_ET_III_6_1248
	KX980041_III_6
Haplotype 28	NW93xa8_Alces_alces_Norway_Europe_ET_II_3_366(Representative sequence)
	KM215254_Capreolus_capreolus_Slovenia_Europe_ET_II_3_366
	NW89xc3_Capreolus_capreolus_Norway_Europe_ET_II_3_366
	Zuz48_Ixodes_ricinus_Czech_Republic_Europe_ET_II_3_366
	AY281825_Ixodes_ricinus_Germany_Europe_ET_II_3_366
	AY281830_Ixodes_ricinus_Germany_Europe_ET_II_3_366
	EU552921_Ixodes_ricinus_(on_Capreolus_capreolus)_Italy_Europe_ET_II_3_366
	EU552919_Ixodes_ricinus_(on_Capreolus_capreolus)_Italy_Europe_ET_II_3_366
	MartersNLticks120_Ixodes_ricinus_(on_Martes_martes)_Netherlands_Europe_ET_II_3_366
Haplotype 29	RJ4254_Ixodes_ricinus_Netherlands_Europe_ET_I_1_366(Representative sequence)
	GD2012-tick359_Ixodes_ricinus_Netherlands_Europe_ET_I_1_366
	GD2012-tick375_Ixodes_ricinus_Netherlands_Europe_ET_I_1_366
	ZH_M40-FT2_Ixodes_ricinus_Slovakia_Europe_ET_I_1_366
	RJSheep59432_Ovis_aries_Netherlands_Europe_ET_I_1_366
	BK7Sheep37487_Ovis_aries_Netherlands_Europe_ET_I_1_366
	BK31Sheep59749_Ovis_aries_Netherlands_Europe_ET_I_1_366
	BK18Sheep59733_Ovis_aries_Netherlands_Europe_ET_I_1_366
	117Sheep59741_Ovis_aries_Netherlands_Europe_ET_I_1_366
Haplotype 30	ReljaDeerSJ69_Capreolus_capreolus_Croatia_Europe_ET_I_1_366(Representative sequence)
	KU712108_Cervus_elaphus_Germany_Europe_ET_I_1_366
	RJ5978_Ixodes_ricinus_Netherlands_Europe_ET_I_1_366
	NW48xd8_Ixodes_ricinus_Norway_Europe_ET_I_1_366
	RJ2273_Ixodes_ricinus_Netherlands_Europe_ET_I_1_366
	RJ884_Ixodes_ricinus_Netherlands_Europe_ET_I_1_366
	RJ1188_Ixodes_ricinus_Netherlands_Europe_ET_I_1_366
	NW61xc3_Ixodes_ricinus_Norway_Europe_ET_I_1_366
Haplotype 31	NW93xd7_Alces_alces_Norway_Europe_ET_II_3_366(Representative sequence)
	KJ832461_Capreolus_capreolus_France_Europe_ET_II_3_366
	KU712114_Capreolus_capreolus_Germany_Europe_ET_II_3_366
	ZH_F85-BT2_Ixodes_ricinus_Slovakia_Europe_ET_II_3_366
	CMV2010-tick203_Ixodes_ricinus_Netherlands_Europe_ET_II_3_366
	ZH_124BA67_Ixodes_ricinus_Germany_Europe_ET_II_3_366
	EU552918_Ixodes_ricinus_(on_Capreolus_capreolus)_Italy_Europe_ET_II_3_366
Haplotype 32	NW89xb1_Capreolus_capreolus_Norway_Europe_ET_II_3_366(Representative sequence)
	ZH_126TA133_Ixodes_ricinus_Germany_Europe_ET_II_3_366
	ZH_125KI25_Ixodes_ricinus_Germany_Europe_ET_II_3_366
	ZH_124TA86_Ixodes_ricinus_Germany_Europe_ET_II_3_366
	ZH_F44-BT2_Ixodes_ricinus_Slovakia_Europe_ET_II_3_366
	ZH_125TI40_Ixodes_ricinus_Germany_Europe_ET_II_3_366
	KC800984_II_3
Haplotype 33	AY220469_Capreolus_capreolus_Austria_Europe_ET_II_3_366(Representative sequence)
	JX133177_Ixodes_ricinus_Switzerland_Europe_ET_II_3_366
	RJSheep63756_Ovis_aries_Netherlands_Europe_ET_II_3_366
	ReljaSheep46O_Ovis_aries_Croatia_Europe_ET_II_3_366
	RJSheep66578_Ovis_aries_Netherlands_Europe_ET_II_3_366
	ReljaSheep45O_Ovis_aries_Croatia_Europe_ET_II_3_366
	ReljaWboar16x5_Sus_scrofa_Croatia_Europe_ET_II_3_366
Haplotype 34	MiceEar888_Myodes_glareolus_Netherlands_Europe_ET_III_5_530(Representative sequence)
	KX517839_Myodes_glareolus_Italy_Europe_ET_III_5_1119
	miceear_Rodentia_Netherlands_Europe_ET_III_5_554
	mice_29_Rodentia_Netherlands_Europe_ET_III_5_555
	KF031390_Rodentia_Italy_Europe_ET_III_5_1119
	KF031385_Rodentia_Italy_Europe_ET_III_5_1119
	KF031384_Rodentia_Italy_Europe_ET_III_5_1119
Haplotype 35	RJSheep15744_Ovis_aries_Netherlands_Europe_ET_I_1_366(Representative sequence)
	BK24Sheep11938xC4_Ovis_aries_Netherlands_Europe_ET_I_1_366
	90Sheep11937_Ovis_aries_Netherlands_Europe_ET_I_1_366
	84Sheep59719_Ovis_aries_Netherlands_Europe_ET_I_1_366
	32Sheep11913_Ovis_aries_Netherlands_Europe_ET_I_1_366
	142Sheep32211_Ovis_aries_Netherlands_Europe_ET_I_1_366
	120Sheep59720_Ovis_aries_Netherlands_Europe_ET_I_1_366
Haplotype 36	GermanDairycow49_Bos_taurus_Germany_Europe_ET_I_1_366(Representative sequence)
	GermanDairycow28_Bos_taurus_Germany_Europe_ET_I_1_366
	GermanDairycow22c_Bos_taurus_Germany_Europe_ET_I_1_366
	KJ832482_Bos_taurus_France_Europe_ET_I_1_366
	KJ832480_Bos_taurus_France_Europe_ET_I_1_366
	HorseNL12_Equus_caballus_Netherlands_Europe_ET_I_1_366
Haplotype 37	JN005744_Capreolus_capreolus_Poland_Europe_ET_II_3_366(Representative sequence)
	JN005747_Capreolus_capreolus_Poland_Europe_ET_II_3_366
	JN005743_Capreolus_capreolus_Poland_Europe_ET_II_3_366
	Zuz71_Ixodes_ricinus_Czech_Republic_Europe_ET_II_3_366
	Zuz75_Ixodes_ricinus_Czech_Republic_Europe_ET_II_3_366
	NWa10xh4_Ixodes_ricinus_Norway_Europe_ET_II_3_366
Haplotype 38	AF478553_Cervus_elaphus_Slovenia_Europe_ET_I_1_366(Representative sequence)
	NW94xe2_Cervus_elaphus_Norway_Europe_ET_I_1_366
	NW65xf9_Ixodes_ricinus_Norway_Europe_ET_I_1_366
	NWviking3xd11_Ixodes_ricinus_Norway_Europe_ET_I_1_366
	NW37xh7_Ixodes_ricinus_Norway_Europe_ET_I_1_366
	NW61xe2_Ixodes_ricinus_Norway_Europe_ET_I_1_366
Haplotype 39	KF745747_Ixodes_trianguliceos_Russia_Europe_ET_III_5_1244(Representative sequence)
	KF745743_Myodes_rutilus_Russia_Europe_ET_III_5_1244
	KC583432_Myodes_rutilus_Russia_Europe_ET_III_5_1244
	HQ630616_Myodes_rutilus_Russia_Europe_ET_III_5_1255
	HQ630617_Sorex_araneus_Russia_Europe_ET_III_5_1255
	KF745747_III_5
Haplotype 40	NW93xd6_Alces_alces_Norway_Europe_ET_I_1_366(Representative sequence)
	NW93xc3_Alces_alces_Norway_Europe_ET_I_1_366
	NW91xa8_Alces_alces_Norway_Europe_ET_I_1_366
	NWa4xg8_Ixodes_ricinus_Norway_Europe_ET_I_1_366
	NW55xe1_Ixodes_ricinus_Norway_Europe_ET_I_1_366
Haplotype 41	KJ832478_Bos_taurus_France_Europe_ET_I_1_366(Representative sequence)
	RJ5535_Ixodes_ricinus_Netherlands_Europe_ET_I_1_366
	GD2012-tick287_Ixodes_ricinus_Netherlands_Europe_ET_I_1_366
	39Sheep11920_Ovis_aries_Netherlands_Europe_ET_I_1_366
	RJSheep27521_Ovis_aries_Netherlands_Europe_ET_I_1_366
Haplotype 42	ReljaGwolveV43_Canis_lupus_Croatia_Europe_ET_I_1_366(Representative sequence)
	ReljaGwolveV13_Canis_lupus_Croatia_Europe_ET_I_1_366
	AF383227_Capreolus_capreolus_Switzerland_Europe_ET_I_1_366
	AF478561_Capreolus_capreolus_Slovenia_Europe_ET_I_1_366
	ReljaDeerSJ125_Cervus_elaphus_Croatia_Europe_ET_I_1_366
Haplotype 43	NW93xa12_Cervus_elaphus_Norway_Europe_ET_I_1_366(Representative sequence)
	ReljaDeerSJ105_Cervus_elaphus_Croatia_Europe_ET_I_1_366
	RJ4612_Ixodes_ricinus_Netherlands_Europe_ET_I_1_366
	moufflon206_Ovis_musimon_Netherlands_Europe_ET_I_1_366
	moufflon205_Ovis_musimon_Netherlands_Europe_ET_I_1_366
Haplotype 44	MSs5_Ixodes_ventalloi_Portugal_Europe_ET_IV_8_366(Representative sequence)
	RAna5_Ixodes_ventalloi_Portugal_Europe_ET_IV_8_366
	CC34_Ixodes_ventalloi_Portugal_Europe_ET_IV_8_366
	RAna1_Ixodes_ventalloi_Portugal_Europe_ET_IV_8_366
	MSs5_IV_8
Haplotype 45	ReljaSheep59S_Ovis_aries_Croatia_Europe_ET_I_2_366(Representative sequence)
	ReljaSheep53S_Ovis_aries_Croatia_Europe_ET_I_2_366
	ReljaSheep49S_Ovis_aries_Croatia_Europe_ET_I_2_366
	ReljaSheep43S_Ovis_aries_Croatia_Europe_ET_I_2_366
	ReljaSheep59S_I_2
Haplotype 46	KR019969.1(Representative sequence)
	KR019971.1
	KR019974.1
	KR019984.1
Haplotype 47	KJ832483_Bos_taurus_France_Europe_ET_I_1_366(Representative sequence)
	RJ5789_Ixodes_ricinus_Netherlands_Europe_ET_I_1_366
	HM057232_Ixodes_ricinus_Spain_Europe_ET_I_1_366
	KM215264_Rupicapra_rupicapra_Slovenia_Europe_ET_I_1_366
Haplotype 48	EHV242_Cervus_elaphus_Netherlands_Europe_ET_I_1_366(Representative sequence)
	NW92xd9_Cervus_elaphus_Norway_Europe_ET_I_1_366
	RJ2308_Ixodes_ricinus_Netherlands_Europe_ET_I_1_366
	CNVtick315_Ixodes_ricinus_Netherlands_Europe_ET_I_1_366
Haplotype 49	RJ5012_Ixodes_ricinus_Netherlands_Europe_ET_I_1_366(Representative sequence)
	RJ6923_Ixodes_ricinus_Netherlands_Europe_ET_I_1_366
	RJ3308_Ixodes_ricinus_Netherlands_Europe_ET_I_1_366
	RJ6703_Ixodes_ricinus_Netherlands_Europe_ET_I_1_366
Haplotype 50	NW31xh4_Ixodes_ricinus_Norway_Europe_ET_I_1_366(Representative sequence)
	NW37xd4_Ixodes_ricinus_Norway_Europe_ET_I_1_366
	NW30xh7_Ixodes_ricinus_Norway_Europe_ET_I_1_366
	NWa10xb7_Ixodes_ricinus_Norway_Europe_ET_I_1_366
Haplotype 51	KM215251_Ixodes_ricinus_Slovenia_Europe_ET_I_1_366(Representative sequence)
	U96730_Ovis_aries_Scotland_Europe_ET_I_1_366
	AF548386_Ovis_aries_Norway_Europe_ET_I_1_366
	ReljaMUF53_Ovis_musimon_Croatia_Europe_ET_I_1_366
Haplotype 52	ReljaSheep60S_Ovis_aries_Croatia_Europe_ET_I_2_366(Representative sequence)
	ReljaSheep56S_Ovis_aries_Croatia_Europe_ET_I_2_366
	ReljaSheep51S_Ovis_aries_Croatia_Europe_ET_I_2_366
	ReljaSheep41S_Ovis_aries_Croatia_Europe_ET_I_2_366
Haplotype 53	KR019967.1(Representative sequence)
	KR019979.1
	KR019982.1
Haplotype 54	NW94xc5_Alces_alces_Norway_Europe_ET_I_1_366(Representative sequence)
	GQ988757_Cervus_elaphus_Austria_Europe_ET_I_1_366
	RJ4400_Ixodes_ricinus_Netherlands_Europe_ET_I_1_366
Haplotype 55	JN656296_Canis_familiaris_Finland_Europe_ET_I_1_432(Representative sequence)
	AY529489_Equus_caballus_Sweden_Europe_ET_I_1_1070
	HQ629909_Ixodes_ricinus_Estonia_Europe_ET_I_1_1070
Haplotype 56	NW89xd1_Capreolus_capreolus_Norway_Europe_ET_II_3_366(Representative sequence)
	RJ2464_Ixodes_ricinus_Netherlands_Europe_ET_II_3_366
	ZH_N541-FT2_Ixodes_ricinus_Slovakia_Europe_ET_II_3_366
Haplotype 57	KJ832470_Equus_caballus_France_Europe_ET_I_1_366(Representative sequence)
	EU860088_Ovis_aries_France_Europe_ET_I_1_366
	KU712105_Ovis_musimon_Germany_Europe_ET_I_1_366
Haplotype 58	RJ5655_Ixodes_ricinus_Netherlands_Europe_ET_I_1_464(Representative sequence)
	RJ5042_Ixodes_ricinus_Netherlands_Europe_ET_I_1_464
	NW37xf2_Ixodes_ricinus_Norway_Europe_ET_I_1_464
Haplotype 59	RJ5958_Ixodes_ricinus_Netherlands_Europe_ET_I_1_464(Representative sequence)
	RJ6381_Ixodes_ricinus_Netherlands_Europe_ET_I_1_464
	NW61xa6_Ixodes_ricinus_Norway_Europe_ET_I_1_464
Haplotype 60	AY281848_Ixodes_ricinus_Germany_Europe_ET_II_3_366(Representative sequence)
	ZH_125TIII68_Ixodes_ricinus_Germany_Europe_ET_II_3_366
	ZH_F23-BT2_Ixodes_ricinus_Slovakia_Europe_ET_II_3_366
Haplotype 61	KF745745_Ixodes_trianguliceos_Russia_Europe_ET_III_5_1244(Representative sequence)
	KC583431_Myodes_rufocanus_Russia_Europe_ET_III_5_1244
	KF745745_III_5
Haplotype 62	ReljaSheep14S_Ovis_aries_Croatia_Europe_ET_I_2_366(Representative sequence)
	ReljaSheep11S_Ovis_aries_Croatia_Europe_ET_I_2_366
	ReljaSheep9S_Ovis_aries_Croatia_Europe_ET_I_2_366
Haplotype 63	KR019976.1(Representative sequence)
	KR019983.1
Haplotype 64	KR019977.1(Representative sequence)
	KR019985.1
Haplotype 65	KR019980.1(Representative sequence)
	KR019986.1
Haplotype 66	NW91xb2_Alces_alces_Norway_Europe_ET_I_1_366(Representative sequence)
	RJ1930_Ixodes_ricinus_Netherlands_Europe_ET_I_1_366
Haplotype 67	NW91xe7_Alces_alces_Norway_Europe_ET_I_1_366(Representative sequence)
	NW74xa12_Ixodes_ricinus_Norway_Europe_ET_I_1_366
Haplotype 68	KT220191_Apodemus_agrarius_South_Korea_Asia_ET_II_4_593(Representative sequence)
	KT220191_II_4
Haplotype 69	Deerspleen-2012-26_Capreolus_capreolus_Netherlands_Europe_ET_I_1_366(Representative sequence)
	AF478553_I_1
Haplotype 70	KJ832462_Capreolus_capreolus_France_Europe_ET_II_3_366(Representative sequence)
	EU552920_Ixodes_ricinus_(on_Capreolus_capreolus)_Italy_Europe_ET_II_3_366
Haplotype 71	NW93xd5_Cervus_elaphus_Norway_Europe_ET_I_1_366(Representative sequence)
	HLVGabor2013-46_Lipoptena_cervi_Hungary_Europe_ET_I_1_366
Haplotype 72	MF061233_Dama_dama_Slovakia_Europe_ET_I_1_366(Representative sequence)
	ZH_48_Ixodes_ricinus_(on_Cervus_elaphus)_Slovakia_Europe_ET_I_1_366
Haplotype 73	hungL119_Erinaceus_roumanicus_Hungary_Europe_ET_I_1_366(Representative sequence)
	NW92xc6_I_1
Haplotype 74	MartersBelgieticks564_Ixodes_hexagonus_(on_Mustela_putorius)_Belgium_Europe_ET_II_3_366(Representative sequence)
	MartersBelgieticks528_Ixodes_ricinus_(on_Mustela_erminea)_Belgium_Europe_ET_II_3_366
Haplotype 75	KC753764_Ixodes_persulcatus_Russia_Europe_ET_III_6_1248(Representative sequence)
	KC753764_III_6
Haplotype 76	251_Ixodes_ricinus_Hungary_Europe_ET_I_1_366(Representative sequence)
	250_Ixodes_ricinus_Hungary_Europe_ET_I_1_366
Haplotype 77	NW58xa7_Ixodes_ricinus_Norway_Europe_ET_I_1_366(Representative sequence)
	GD2012-tick76_Ixodes_ricinus_Netherlands_Europe_ET_I_1_366
Haplotype 78	RJ3838_Ixodes_ricinus_Netherlands_Europe_ET_I_1_366(Representative sequence)
	RJ3538_Ixodes_ricinus_Netherlands_Europe_ET_I_1_366
Haplotype 79	ZH_M43-FT1_Ixodes_ricinus_Slovakia_Europe_ET_I_1_366(Representative sequence)
	HQ629906_Ixodes_ricinus_Estonia_Europe_ET_I_1_366
Haplotype 80	NWa10xb8_Ixodes_ricinus_Norway_Europe_ET_I_1_366(Representative sequence)
	NW70xe6_Ixodes_ricinus_Norway_Europe_ET_I_1_366
Haplotype 81	RJ998_Ixodes_ricinus_Netherlands_Europe_ET_I_1_366(Representative sequence)
	GQ988768_Rupicapra_rupicapra_Austria_Europe_ET_I_1_366
Haplotype 82	RJ1034_Ixodes_ricinus_Netherlands_Europe_ET_I_1_366(Representative sequence)
	RJ239_Ixodes_ricinus_Netherlands_Europe_ET_I_1_366
Haplotype 83	RJ2185_Ixodes_ricinus_Netherlands_Europe_ET_I_1_432(Representative sequence)
	NWa10xh9_Ixodes_ricinus_Norway_Europe_ET_I_1_432
Haplotype 84	KF383240_Ixodes_ricinus_Slovakia_Europe_ET_I_1_366(Representative sequence)
	KF383238_Ixodes_ricinus_Slovakia_Europe_ET_I_1_366
Haplotype 85	GU827103_Ixodes_ricinus_Luxembourg_Europe_ET_II_3_366(Representative sequence)
	KF031400_Ixodes_ricinus_Italy_Europe_ET_II_3_366
Haplotype 86	KF745746_Ixodes_trianguliceos_Russia_Europe_ET_III_5_1249(Representative sequence)
	KC753762_Myodes_rufocanus_Russia_Europe_ET_III_5_1249
Haplotype 87	CC187_Ixodes_ventalloi_Portugal_Europe_ET_IV_8_366(Representative sequence)
	CC187_IV_8
Haplotype 88	NewCC199_Ixodes_ventalloi_Portugal_Europe_ET_IV_8_366(Representative sequence)
	NewCC199_IV_8
Haplotype 89	JF494836_Neotoma_sp._USA_North_America_ET_I_1_511(Representative sequence)
	JF494834_Neotoma_sp._USA_North_America_ET_I_1_511
Haplotype 90	ReljaSheep30S_Ovis_aries_Croatia_Europe_ET_I_1_366(Representative sequence)
	ReljaSheep19S_Ovis_aries_Croatia_Europe_ET_I_1_366
Haplotype 91	ReljaSheep22S_Ovis_aries_Croatia_Europe_ET_I_2_366(Representative sequence)
	ReljaSheep22S_I_2
Haplotype 92	ReljaSheep18S_Ovis_aries_Croatia_Europe_ET_I_2_366(Representative sequence)
	ReljaSheep18S_I_2
Haplotype 93	ReljaSheep27S_Ovis_aries_Croatia_Europe_ET_I_2_366(Representative sequence)
	ReljaSheep7S_Ovis_aries_Croatia_Europe_ET_I_2_366
Haplotype 94	MuisZw246_Rodentia_Sweden_Europe_ET_IV_7_366(Representative sequence)
	MuisZw246_IV_7
Haplotype 95	ReljaCham43D_Rupicapra_rupicapra_Croatia_Europe_ET_I_2_366(Representative sequence)
	ReljaCham36D_Rupicapra_rupicapra_Croatia_Europe_ET_I_2_366
Haplotype 96	KR019968.1(Representative sequence)
Haplotype 97	KR019970.1(Representative sequence)
Haplotype 98	KR019972.1(Representative sequence)
Haplotype 99	KR019973.1(Representative sequence)
Haplotype 100	KR019975.1(Representative sequence)
Haplotype 101	KR019978.1(Representative sequence)
Haplotype 102	KR019981.1(Representative sequence)
Haplotype 103	NW91xc3_Alces_alces_Norway_Europe_ET_I_1_366(Representative sequence)
Haplotype 104	NW93xc9_Alces_alces_Norway_Europe_ET_II_3_366(Representative sequence)
Haplotype 105	KJ832475_Bos_taurus_France_Europe_ET_I_1_366(Representative sequence)
Haplotype 106	EU860091_Bos_taurus_France_Europe_ET_I_1_366(Representative sequence)
Haplotype 107	KT970679_Canis_familiaris_Italy_Europe_ET_I_1_433(Representative sequence)
Haplotype 108	KT970678_Canis_familiaris_Italy_Europe_ET_I_1_433(Representative sequence)
Haplotype 109	JF494833_Canis_familiaris_USA_North_America_ET_I_1_511(Representative sequence)
Haplotype 110	AY848750_Canis_familiaris_Italy_Europe_ET_I_1_366(Representative sequence)
Haplotype 111	AY848751_Canis_familiaris_Italy_Europe_ET_I_1_432(Representative sequence)
Haplotype 112	AY279085_Capra_aegagrus_Albania_Europe_ET_I_2_1070(Representative sequence)
Haplotype 113	GQ452229_Capra_aegagrus_Switzerland_Europe_ET_II_3_366(Representative sequence)
Haplotype 114	RoedeerTick14_Capreolus_capreolus_Netherlands_Europe_ET_I_1_366(Representative sequence)
Haplotype 115	Deerspleen-2012-20_Capreolus_capreolus_Netherlands_Europe_ET_I_1_366(Representative sequence)
Haplotype 116	KJ832463_Capreolus_capreolus_France_Europe_ET_I_1_510(Representative sequence)
Haplotype 117	KJ832468_Capreolus_capreolus_France_Europe_ET_I_1_366(Representative sequence)
Haplotype 118	KJ832457_Capreolus_capreolus_France_Europe_ET_II_3_510(Representative sequence)
Haplotype 119	AF478556_Capreolus_capreolus_Slovenia_Europe_ET_II_3_366(Representative sequence)
Haplotype 120	KU712123_Capreolus_capreolus_Germany_Europe_ET_II_3_366(Representative sequence)
Haplotype 121	KJ832449_Capreolus_capreolus_France_Europe_ET_II_3_510(Representative sequence)
Haplotype 122	KM215258_Capreolus_capreolus_Slovenia_Europe_ET_II_3_366(Representative sequence)
Haplotype 123	KJ832460_Capreolus_capreolus_France_Europe_ET_II_3_366(Representative sequence)
Haplotype 124	roedeer42_Capreolus_capreolus_Netherlands_Europe_ET_II_3_445(Representative sequence)
Haplotype 125	KJ832458_Capreolus_capreolus_France_Europe_ET_II_3_510(Representative sequence)
Haplotype 126	KM215253_Capreolus_capreolus_Slovenia_Europe_ET_II_3_366(Representative sequence)
Haplotype 127	NW94xg3_Cervus_elaphus_Norway_Europe_ET_I_1_366(Representative sequence)
Haplotype 128	GQ988758_Cervus_elaphus_Austria_Europe_ET_I_1_366(Representative sequence)
Haplotype 129	NW92xg7_Cervus_elaphus_Norway_Europe_ET_I_1_366(Representative sequence)
Haplotype 130	NW92xb1_Cervus_elaphus_Norway_Europe_ET_I_1_366(Representative sequence)
Haplotype 131	NW92xc6_Cervus_elaphus_Norway_Europe_ET_I_1_366(Representative sequence)
Haplotype 132	EU157920_Cervus_elaphus_Poland_Europe_ET_I_1_366(Representative sequence)
Haplotype 133	KU712127_Cervus_nippon_Germany_Europe_ET_I_1_366(Representative sequence)
Haplotype 134	AY848748_Equus_caballus_Italy_Europe_ET_I_1_366(Representative sequence)
Haplotype 135	50_EE_Erinaceus_europaeus_Czech_Republic_Europe_ET_I_1_366(Representative sequence)
Haplotype 136	AF173989_Ixodes_pacificus_USA_North_America_ET_I_1_366(Representative sequence)
Haplotype 137	HM366577_Ixodes_persulcatus_Russia_Europe_ET_II_4_366(Representative sequence)
Haplotype 138	RJ6347_Ixodes_ricinus_Netherlands_Europe_ET_I_1_366(Representative sequence)
Haplotype 139	RJ2004_Ixodes_ricinus_Netherlands_Europe_ET_I_1_366(Representative sequence)
Haplotype 140	RJ2751_Ixodes_ricinus_Netherlands_Europe_ET_I_1_366(Representative sequence)
Haplotype 141	NW64xb5_Ixodes_ricinus_Norway_Europe_ET_I_1_366(Representative sequence)
Haplotype 142	ZH_F27-FT2_Ixodes_ricinus_Slovakia_Europe_ET_I_1_366(Representative sequence)
Haplotype 143	NWa7xh11_Ixodes_ricinus_Norway_Europe_ET_I_1_366(Representative sequence)
Haplotype 144	NW78xc7_Ixodes_ricinus_Norway_Europe_ET_I_1_366(Representative sequence)
Haplotype 145	RJ2247_Ixodes_ricinus_Netherlands_Europe_ET_I_1_366(Representative sequence)
Haplotype 146	RJ4354_Ixodes_ricinus_Netherlands_Europe_ET_I_1_366(Representative sequence)
Haplotype 147	NWa1xg9_Ixodes_ricinus_Norway_Europe_ET_I_1_366(Representative sequence)
Haplotype 148	NW49xb5_Ixodes_ricinus_Norway_Europe_ET_I_1_366(Representative sequence)
Haplotype 149	RJ6548_Ixodes_ricinus_Netherlands_Europe_ET_I_1_366(Representative sequence)
Haplotype 150	NW40xh3_Ixodes_ricinus_Norway_Europe_ET_I_1_366(Representative sequence)
Haplotype 151	RJ7274_Ixodes_ricinus_Netherlands_Europe_ET_I_1_366(Representative sequence)
Haplotype 152	RJ1058_Ixodes_ricinus_Netherlands_Europe_ET_I_1_366(Representative sequence)
Haplotype 153	NW29xf10_Ixodes_ricinus_Norway_Europe_ET_I_1_366(Representative sequence)
Haplotype 154	NW48xf5_Ixodes_ricinus_Norway_Europe_ET_I_1_366(Representative sequence)
Haplotype 155	RJ1852_Ixodes_ricinus_Netherlands_Europe_ET_I_1_432(Representative sequence)
Haplotype 156	HQ629902_Ixodes_ricinus_Belarus_Europe_ET_II_3_366(Representative sequence)
Haplotype 157	ZH_N221-BT1_Ixodes_ricinus_Slovakia_Europe_ET_II_3_366(Representative sequence)
[truncated: 19 more rows]
